# Supplementary material for: Scuticeratina: A new subgenus of small carpenter bees (Hymenoptera, Apidae, Xylocopinae) from Indomalaya
Source: Zookeys. 2026 Feb 13;1269:151–80. doi: 10.3897/zookeys.1269.148092 (PMC12924047; doi:10.3897/zookeys.1269.148092)
Supplement: XML Treatment for Ceratina (Scuticeratina) [file zookeys.1269.148092-treatment1.xml]

<!DOCTYPE tp:taxon-treatment
  PUBLIC "-//TaxonX//DTD Taxonomic Treatment Publishing DTD v0 20100105//EN" "tax-treatment-NSO.dtd">
<tp:taxon-treatment xmlns:tp="http://www.plazi.org/taxpub"><tp:treatment-meta><kwd-group><label>Taxon classification</label><kwd>
                <named-content content-type="kingdom">Animalia</named-content>
              </kwd><kwd>
                <named-content content-type="order">Hymenoptera</named-content>
              </kwd><kwd>
                <named-content content-type="family">Apidae</named-content>
              </kwd></kwd-group><mixed-citation publication-type="journal"><person-group><name><surname>Sless</surname><given-names>Trevor J. L.</given-names></name><name><surname>Tucker</surname><given-names>Erika M.</given-names></name><name><surname>Rehan</surname><given-names>Sandra M.</given-names></name></person-group><article-title><italic><tp:taxon-name><tp:taxon-name-part taxon-name-part-type="genus" reg="Ceratina"/><tp:taxon-name-part taxon-name-part-type="subgenus" reg="Scuticeratina">Scuticeratina</tp:taxon-name-part></tp:taxon-name></italic>: A new subgenus of small carpenter bees (<tp:taxon-name><tp:taxon-name-part taxon-name-part-type="order" reg="Hymenoptera">Hymenoptera</tp:taxon-name-part></tp:taxon-name>, <tp:taxon-name><tp:taxon-name-part taxon-name-part-type="genus" reg="Apidae">Apidae</tp:taxon-name-part></tp:taxon-name>, <tp:taxon-name><tp:taxon-name-part taxon-name-part-type="subfamily" reg="Xylocopinae">Xylocopinae</tp:taxon-name-part></tp:taxon-name>) from Indomalaya</article-title><source>Zookeys</source><day>13</day><month>02</month><year>2026</year><volume>1269</volume><fpage>151</fpage><lpage>180</lpage><pub-id pub-id-type="doi">10.3897/zookeys.1269.148092</pub-id></mixed-citation></tp:treatment-meta><tp:nomenclature><tp:taxon-name><object-id xmlns:xlink="http://www.w3.org/1999/xlink" content-type="arpha" xlink:type="simple">0965AFB9-925C-5B7E-936B-63FF43EF1F63</object-id>
                    		<tp:taxon-name-part taxon-name-part-type="genus" reg="Ceratina">Ceratina</tp:taxon-name-part> (<tp:taxon-name-part taxon-name-part-type="subgenus" reg="Scuticeratina">Scuticeratina</tp:taxon-name-part>)
                    	
                    		<object-id xmlns:xlink="http://www.w3.org/1999/xlink" content-type="zoobank" xlink:type="simple">https://zoobank.org/08CD7156-F455-45C0-965A-8994391BBCDB</object-id>
                    	</tp:taxon-name><tp:taxon-authority>Sless, Tucker &amp; Rehan</tp:taxon-authority><tp:taxon-status xmlns:xlink="http://www.w3.org/1999/xlink" xlink:type="simple">subgen. nov.</tp:taxon-status><xref ref-type="fig" rid="F3">Figs 3</xref><xref ref-type="fig" rid="F4">, 4</xref><xref ref-type="fig" rid="F5">, 5</xref></tp:nomenclature><tp:treatment-sec sec-type="Type species"><title>Type species.</title><p><tp:taxon-name><tp:taxon-name-part taxon-name-part-type="genus" reg="Ceratina">C.</tp:taxon-name-part> (<tp:taxon-name-part taxon-name-part-type="subgenus" reg="Scuticeratina">Scuticeratina</tp:taxon-name-part>) <tp:taxon-name-part taxon-name-part-type="species" reg="ferruginea">ferruginea</tp:taxon-name-part></tp:taxon-name> sp. nov. by original designation.</p><fig id="F3" position="float" orientation="portrait"><object-id xmlns:xlink="http://www.w3.org/1999/xlink" content-type="doi" xlink:type="simple">10.3897/zookeys.1269.148092.figure3</object-id><object-id xmlns:xlink="http://www.w3.org/1999/xlink" content-type="arpha" xlink:type="simple">78B9D949-F7AF-56A0-90CC-BE171A40F1CA</object-id><label>Figure 3.</label><caption><p>Holotype specimens of newly described <italic><tp:taxon-name><tp:taxon-name-part taxon-name-part-type="genus" reg="Ceratina"/><tp:taxon-name-part taxon-name-part-type="subgenus" reg="Scuticeratina">Scuticeratina</tp:taxon-name-part></tp:taxon-name></italic> species. <tp:taxon-name><tp:taxon-name-part taxon-name-part-type="genus" reg="Ceratina">Ceratina</tp:taxon-name-part> (<tp:taxon-name-part taxon-name-part-type="subgenus" reg="Scuticeratina">Scuticeratina</tp:taxon-name-part>) <tp:taxon-name-part taxon-name-part-type="species" reg="ferruginea">ferruginea</tp:taxon-name-part></tp:taxon-name> sp. nov.: <bold>A</bold>. Lateral habitus; <bold>C</bold>. Dorsal habitus; <bold>E</bold>. Mesoscutum; <bold>F</bold>. Face; <bold>G</bold>. Mesopleuron. <tp:taxon-name><tp:taxon-name-part taxon-name-part-type="genus" reg="Ceratina">Ceratina</tp:taxon-name-part> (<tp:taxon-name-part taxon-name-part-type="subgenus" reg="Scuticeratina">Scuticeratina</tp:taxon-name-part>) <tp:taxon-name-part taxon-name-part-type="species" reg="phukhaensis">phukhaensis</tp:taxon-name-part></tp:taxon-name> sp. nov.: <bold>B</bold>. Lateral habitus; <bold>D</bold>. Dorsal habitus; <bold>H</bold>. Mesoscutum; <bold>I</bold>. Face; <bold>J</bold>. Mesopleuron.</p></caption><graphic xmlns:xlink="http://www.w3.org/1999/xlink" xlink:href="zookeys-1269-151_article-148092__-g003.jpg" id="oo_1539705.jpg" position="float" orientation="portrait" xlink:type="simple"><uri content-type="original_file" xlink:type="simple">https://binary.pensoft.net/fig/1539705</uri></graphic></fig><fig id="F4" position="float" orientation="portrait"><object-id xmlns:xlink="http://www.w3.org/1999/xlink" content-type="doi" xlink:type="simple">10.3897/zookeys.1269.148092.figure4</object-id><object-id xmlns:xlink="http://www.w3.org/1999/xlink" content-type="arpha" xlink:type="simple">DBBAA32E-D7DC-50DC-AB8F-48ADB6968609</object-id><label>Figure 4.</label><caption><p>Paratype male specimen of <tp:taxon-name><tp:taxon-name-part taxon-name-part-type="genus" reg="Ceratina">Ceratina</tp:taxon-name-part> (<tp:taxon-name-part taxon-name-part-type="subgenus" reg="Scuticeratina">Scuticeratina</tp:taxon-name-part>) <tp:taxon-name-part taxon-name-part-type="species" reg="ferruginea">ferruginea</tp:taxon-name-part></tp:taxon-name> sp. nov. <bold>A</bold>. Lateral habitus; <bold>B</bold>. Dorsal habitus; <bold>C</bold>. Face; <bold>D</bold>. Propodeum and hindlegs; <bold>E</bold>. Seventh abdominal tergite; <bold>F</bold>. Sixth abdominal sternite; <bold>G</bold>. Genital capsule.</p></caption><graphic xmlns:xlink="http://www.w3.org/1999/xlink" xlink:href="zookeys-1269-151_article-148092__-g004.jpg" id="oo_1539706.jpg" position="float" orientation="portrait" xlink:type="simple"><uri content-type="original_file" xlink:type="simple">https://binary.pensoft.net/fig/1539706</uri></graphic></fig><fig id="F5" position="float" orientation="portrait"><object-id xmlns:xlink="http://www.w3.org/1999/xlink" content-type="doi" xlink:type="simple">10.3897/zookeys.1269.148092.figure5</object-id><object-id xmlns:xlink="http://www.w3.org/1999/xlink" content-type="arpha" xlink:type="simple">192BA639-D824-5CEE-B87C-461E278C8352</object-id><label>Figure 5.</label><caption><p>Specimens of previously described species included in <italic><tp:taxon-name><tp:taxon-name-part taxon-name-part-type="genus" reg="Ceratina"/><tp:taxon-name-part taxon-name-part-type="subgenus" reg="Scuticeratina">Scuticeratina</tp:taxon-name-part></tp:taxon-name></italic>. <tp:taxon-name><tp:taxon-name-part taxon-name-part-type="genus" reg="Ceratina">Ceratina</tp:taxon-name-part> (<tp:taxon-name-part taxon-name-part-type="subgenus" reg="Scuticeratina">Scuticeratina</tp:taxon-name-part>) <tp:taxon-name-part taxon-name-part-type="species" reg="muscatella">muscatella</tp:taxon-name-part></tp:taxon-name> stat. rev.: <bold>A</bold>. Lateral habitus; <bold>B</bold>. Dorsal habitus. <tp:taxon-name><tp:taxon-name-part taxon-name-part-type="genus" reg="Ceratina">Ceratina</tp:taxon-name-part> (<tp:taxon-name-part taxon-name-part-type="subgenus" reg="Scuticeratina">Scuticeratina</tp:taxon-name-part>) <tp:taxon-name-part taxon-name-part-type="species" reg="splendida">splendida</tp:taxon-name-part></tp:taxon-name> stat. rev.: <bold>C</bold>. Lateral habitus; <bold>D</bold>. Dorsal habitus.</p></caption><graphic xmlns:xlink="http://www.w3.org/1999/xlink" xlink:href="zookeys-1269-151_article-148092__-g005.jpg" id="oo_1539707.jpg" position="float" orientation="portrait" xlink:type="simple"><uri content-type="original_file" xlink:type="simple">https://binary.pensoft.net/fig/1539707</uri></graphic></fig></tp:treatment-sec><tp:treatment-sec sec-type="Diagnosis"><title>Diagnosis.</title><p>The following combination of characters distinguish this subgenus: strong preoccipital carina present; very limited punctation present on the face, especially above antennae; ventral scopa absent; paraocular area with pale maculations in both sexes; abdominal terga lacking yellow maculations (though extensively ferruginous); graduli present on T2–T5 and S2–S5; basitibial plate indistinct. Male T7 pointed and bidentate; S6 with flat apical lobes obscuring small pair of teeth; genitalia without bundles of hair, with tip of gonostylus bifid.</p></tp:treatment-sec><tp:treatment-sec sec-type="Description"><title>Description.</title><p>Body length 6–7 mm; forewing 4.5–5 mm; head 1.6–1.88 mm wide × 1.5–1.8 mm long.</p><p><bold><italic>Color</italic></bold>: All shiny, black varying to mostly black with a red abdomen; pale maculations present on paraocular area, gena, and tibiae (sometimes on clypeus, pronotum, and scutellum), but absent from scutum and metasoma.</p><p><bold><italic>Head</italic></bold>: Frons above antennae sparsely punctate; preoccipital carina present.</p><p><bold><italic>Mesosoma</italic></bold>: Scutum largely impunctate; scutellum moderately pitted; metanotum densely pitted; propodeum imbricate to shagreened; propleuron densely pitted; mesopleuron moderately pitted, hypoepimeral area impunctate; metapleuron densely pitted; basitibial plate indistinct.</p><p><bold><italic>Metasoma</italic></bold>: T2–T5 and S2–S5 with graduli; specialized abdominal setae and ventral scopa absent.</p></tp:treatment-sec><tp:treatment-sec sec-type="Distribution"><title>Distribution.</title><p>Thailand, Laos, India, Pakistan, Nepal.</p></tp:treatment-sec><tp:treatment-sec sec-type="Etymology"><title>Etymology.</title><p>Meaning “shield <italic><tp:taxon-name><tp:taxon-name-part taxon-name-part-type="genus" reg="Ceratina">Ceratina</tp:taxon-name-part></tp:taxon-name></italic>”, in reference to the strong preoccipital carina exhibited by members of the subgenus. Taken from the Latin <italic>scutum</italic> meaning ‘shield’.</p></tp:treatment-sec><tp:treatment-sec sec-type="Remarks"><title>Remarks.</title><p>This subgenus is morphologically similar to <italic><tp:taxon-name><tp:taxon-name-part taxon-name-part-type="genus" reg="Catoceratina">Catoceratina</tp:taxon-name-part></tp:taxon-name></italic>, <italic><tp:taxon-name><tp:taxon-name-part taxon-name-part-type="genus" reg="Lioceratina">Lioceratina</tp:taxon-name-part></tp:taxon-name></italic>, <italic><tp:taxon-name><tp:taxon-name-part taxon-name-part-type="genus" reg="Xanthoceratina">Xanthoceratina</tp:taxon-name-part></tp:taxon-name><tp:taxon-name><tp:taxon-name-part taxon-name-part-type="genus" reg="Ceratinidia">Ceratinidia</tp:taxon-name-part></tp:taxon-name></italic>, and some members of <italic><tp:taxon-name><tp:taxon-name-part taxon-name-part-type="genus" reg="Ceratina">Ceratina</tp:taxon-name-part></tp:taxon-name></italic><italic>sensu stricto</italic>. It can however be readily distinguished from these subgenera by a number of morphological characteristics. There is a strong preoccipital carina present, which is absent in <italic><tp:taxon-name><tp:taxon-name-part taxon-name-part-type="genus" reg="Lioceratina">Lioceratina</tp:taxon-name-part></tp:taxon-name></italic>, <italic><tp:taxon-name><tp:taxon-name-part taxon-name-part-type="genus" reg="Xanthoceratina">Xanthoceratina</tp:taxon-name-part></tp:taxon-name></italic>, and <italic><tp:taxon-name><tp:taxon-name-part taxon-name-part-type="genus" reg="Ceratina">Ceratina</tp:taxon-name-part></tp:taxon-name></italic> s.s. The ventral scopa, which is present in <italic><tp:taxon-name><tp:taxon-name-part taxon-name-part-type="genus" reg="Catoceratina">Catoceratina</tp:taxon-name-part></tp:taxon-name></italic>, is absent in <italic><tp:taxon-name><tp:taxon-name-part taxon-name-part-type="genus" reg="Ceratina"/><tp:taxon-name-part taxon-name-part-type="subgenus" reg="Scuticeratina">Scuticeratina</tp:taxon-name-part></tp:taxon-name></italic>. The strongly defined basitibial plate in <italic><tp:taxon-name><tp:taxon-name-part taxon-name-part-type="genus" reg="Catoceratina">Catoceratina</tp:taxon-name-part></tp:taxon-name></italic> and <italic><tp:taxon-name><tp:taxon-name-part taxon-name-part-type="genus" reg="Xanthoceratina">Xanthoceratina</tp:taxon-name-part></tp:taxon-name></italic> is also absent in <italic><tp:taxon-name><tp:taxon-name-part taxon-name-part-type="genus" reg="Ceratina"/><tp:taxon-name-part taxon-name-part-type="subgenus" reg="Scuticeratina">Scuticeratina</tp:taxon-name-part></tp:taxon-name></italic>. Additionally, yellow maculations are limited to the head, pronotal lobes, scutellum and legs as opposed to the more extensive maculations present on the scutum and/or terga of most <italic><tp:taxon-name><tp:taxon-name-part taxon-name-part-type="genus" reg="Catoceratina">Catoceratina</tp:taxon-name-part></tp:taxon-name></italic>, <italic><tp:taxon-name><tp:taxon-name-part taxon-name-part-type="genus" reg="Lioceratina">Lioceratina</tp:taxon-name-part></tp:taxon-name></italic>, <italic><tp:taxon-name><tp:taxon-name-part taxon-name-part-type="genus" reg="Xanthoceratina">Xanthoceratina</tp:taxon-name-part></tp:taxon-name></italic>, and <italic><tp:taxon-name><tp:taxon-name-part taxon-name-part-type="genus" reg="Ceratinidia">Ceratinidia</tp:taxon-name-part></tp:taxon-name></italic>.</p></tp:treatment-sec></tp:taxon-treatment>
