# Supplementary material for: Scuticeratina: A new subgenus of small carpenter bees (Hymenoptera, Apidae, Xylocopinae) from Indomalaya
Source: Zookeys. 2026 Feb 13;1269:151–80. doi: 10.3897/zookeys.1269.148092 (PMC12924047; doi:10.3897/zookeys.1269.148092)
Supplement: XML Treatment for Ceratina (Scuticeratina) ferruginea [file zookeys.1269.148092-treatment2.xml]

<!DOCTYPE tp:taxon-treatment
  PUBLIC "-//TaxonX//DTD Taxonomic Treatment Publishing DTD v0 20100105//EN" "tax-treatment-NSO.dtd">
<tp:taxon-treatment xmlns:tp="http://www.plazi.org/taxpub"><tp:treatment-meta><kwd-group><label>Taxon classification</label><kwd>
                <named-content content-type="kingdom">Animalia</named-content>
              </kwd><kwd>
                <named-content content-type="order">Hymenoptera</named-content>
              </kwd><kwd>
                <named-content content-type="family">Apidae</named-content>
              </kwd></kwd-group><mixed-citation publication-type="journal"><person-group><name><surname>Sless</surname><given-names>Trevor J. L.</given-names></name><name><surname>Tucker</surname><given-names>Erika M.</given-names></name><name><surname>Rehan</surname><given-names>Sandra M.</given-names></name></person-group><article-title><italic><tp:taxon-name><tp:taxon-name-part taxon-name-part-type="genus" reg="Ceratina"/><tp:taxon-name-part taxon-name-part-type="subgenus" reg="Scuticeratina">Scuticeratina</tp:taxon-name-part></tp:taxon-name></italic>: A new subgenus of small carpenter bees (<tp:taxon-name><tp:taxon-name-part taxon-name-part-type="order" reg="Hymenoptera">Hymenoptera</tp:taxon-name-part></tp:taxon-name>, <tp:taxon-name><tp:taxon-name-part taxon-name-part-type="genus" reg="Apidae">Apidae</tp:taxon-name-part></tp:taxon-name>, <tp:taxon-name><tp:taxon-name-part taxon-name-part-type="subfamily" reg="Xylocopinae">Xylocopinae</tp:taxon-name-part></tp:taxon-name>) from Indomalaya</article-title><source>Zookeys</source><day>13</day><month>02</month><year>2026</year><volume>1269</volume><fpage>151</fpage><lpage>180</lpage><pub-id pub-id-type="doi">10.3897/zookeys.1269.148092</pub-id></mixed-citation></tp:treatment-meta><tp:nomenclature><tp:taxon-name><object-id xmlns:xlink="http://www.w3.org/1999/xlink" content-type="arpha" xlink:type="simple">840EFE88-80B7-5809-B596-A178D1907DA5</object-id>
                    		<tp:taxon-name-part taxon-name-part-type="genus" reg="Ceratina">Ceratina</tp:taxon-name-part> (<tp:taxon-name-part taxon-name-part-type="subgenus" reg="Scuticeratina">Scuticeratina</tp:taxon-name-part>) <tp:taxon-name-part taxon-name-part-type="species" reg="ferruginea">ferruginea</tp:taxon-name-part>
                    	
                    		<object-id xmlns:xlink="http://www.w3.org/1999/xlink" content-type="zoobank" xlink:type="simple">https://zoobank.org/CB392658-43DF-43DA-8522-E92B9E5AE72A</object-id>
                    	</tp:taxon-name><tp:taxon-authority>Sless, Tucker &amp; Rehan</tp:taxon-authority><tp:taxon-status xmlns:xlink="http://www.w3.org/1999/xlink" xlink:type="simple">sp. nov.</tp:taxon-status><xref ref-type="fig" rid="F3">Figs 3A</xref><xref ref-type="fig" rid="F3">, 3C</xref><xref ref-type="fig" rid="F3">, 3E–G</xref><xref ref-type="fig" rid="F4">, 4</xref></tp:nomenclature><tp:treatment-sec sec-type="Type material"><title>Type material.</title><p><bold><italic>Holotype</italic></bold>: Thailand • 1 ♀; “Nan, Doi Phu Kha National Park”; <named-content xmlns:xlink="http://www.w3.org/1999/xlink" content-type="dwc:verbatimCoordinates" xlink:type="simple">19°12.508'N, 101°4.891'E</named-content>; 1348 m; 15–22 Jan. 2008; [malaise trap]; Charoen &amp; Nikom leg.; T3300k; <abbrev xmlns:xlink="http://www.w3.org/1999/xlink" content-type="institution" xlink:title="Rehan Collection, York University, Toronto, Canada" xlink:type="simple">RCYU</abbrev> “rs1Tha01”. <bold><italic>Paratypes</italic></bold>: Laos • 2 ♂; “Phongsaly prov., Phongsaly env.”; <named-content xmlns:xlink="http://www.w3.org/1999/xlink" content-type="dwc:verbatimCoordinates" xlink:type="simple">21°41–2'N, 102°06–8'E</named-content>; ~1500 m; 6–17 May 2004, 28 May–20 Jun. 2003; Vít Kubáň leg.; <abbrev xmlns:xlink="http://www.w3.org/1999/xlink" content-type="institution" xlink:title="Rehan Collection, York University, Toronto, Canada" xlink:type="simple">RCYU</abbrev>.</p></tp:treatment-sec><tp:treatment-sec sec-type="Diagnosis"><title>Diagnosis.</title><p>Distinguished from <tp:taxon-name><tp:taxon-name-part taxon-name-part-type="genus" reg="Ceratina">C.</tp:taxon-name-part> (<tp:taxon-name-part taxon-name-part-type="subgenus" reg="Scuticeratina">Scuticeratina</tp:taxon-name-part>) <tp:taxon-name-part taxon-name-part-type="species" reg="phukhaensis">phukhaensis</tp:taxon-name-part></tp:taxon-name> by its red abdomen, strong maculations on the gena and fore tibia, and somewhat sparser punctation on the 2<sup>nd</sup> tergite and sternite. Distinguished from <tp:taxon-name><tp:taxon-name-part taxon-name-part-type="genus" reg="Ceratina">C.</tp:taxon-name-part> (<tp:taxon-name-part taxon-name-part-type="subgenus" reg="Scuticeratina">Scuticeratina</tp:taxon-name-part>) <tp:taxon-name-part taxon-name-part-type="species" reg="muscatella">muscatella</tp:taxon-name-part></tp:taxon-name> and <tp:taxon-name><tp:taxon-name-part taxon-name-part-type="genus" reg="Ceratina">C.</tp:taxon-name-part> (<tp:taxon-name-part taxon-name-part-type="subgenus" reg="Scuticeratina">S.</tp:taxon-name-part>) <tp:taxon-name-part taxon-name-part-type="species" reg="splendida">splendida</tp:taxon-name-part></tp:taxon-name> by the absence of pale maculations on the clypeus (females) and scutellum (both sexes).</p></tp:treatment-sec><tp:treatment-sec sec-type="Description"><title>Description.</title><p>♀ (holotype): body length 7 mm; forewing 5 mm; head 1.88 mm wide × 1.8 mm long. ♂ (paratypes): body length 6–6.5 mm; forewing 4.5–5 mm; head 1.6–1.7 mm wide × 1.5–1.6 mm long.</p><p><bold>Female (Fig. <xref ref-type="fig" rid="F3">3A, C, E</xref>–G). <italic>Color</italic></bold>: Head and mesosoma shiny black (Fig. <xref ref-type="fig" rid="F3">3A, C</xref>); mandibles ferruginous medially; clypeus and labrum entirely black; paraocular area with pale yellow maculation filling much of space below antennal sockets, this maculation narrowing and following eye margin up to level of antennal socket, separated from antennal socket by roughly its own width (Fig. <xref ref-type="fig" rid="F3">3F</xref>); genal area with maculation ~3/4 as long as eye; pronotal collar with faint pale maculations laterally, as well as posterior 1/2 of pronotal lobe; tegulae ferruginous and translucent (Fig. <xref ref-type="fig" rid="F3">3E</xref>); fore tibia with pale maculation covering ~3/4 of its length; mid tibia with tiny, barely noticeable basal spot; hind tibia with basal maculation covering &lt; 1/4 of its length; tarsi ferruginous; abdomen largely bright red except T1 and S1 ferruginous brown, T2 ferruginous basad of apical depression, T6 and S6 black; rims of terga somewhat translucent.</p><p><bold><italic>Head</italic></bold>: Labrum with fairly dense punctation; clypeus with few very sparse punctures except for line of punctures on each side of upper lobe (Fig. <xref ref-type="fig" rid="F3">3F</xref>); supraclypeus mostly smooth with few punctures along lateral edges, changing to abruptly punctured between antennal sockets; upper frons between antennal sockets and ocelli nearly impunctate, as well as spaces between lateral ocelli and eyes; inner margin of compound eye with a sparse line of very fine punctures; genal area with a few scattered fine punctures; vertex with strong preoccipital carina lined with punctures along margin, a second line of pits a few diameters anterior of carina; vestiture sparse, absent from most of face; rear margin of vertex and genae with a fringe of medium-length erect white hairs; some similar hairs present between antennal bases, between ocelli, and on mandibles and labrum; a few much shorter hairs on clypeus, along inner eye margins, and on scape.</p><p><bold><italic>Mesosoma</italic></bold>: Scutum moderately punctate in anterior third (1–3 diameters apart) but becoming largely impunctate medially, with just a few punctures along lateral and posterior margins (Fig. <xref ref-type="fig" rid="F3">3E</xref>); scutellum moderately punctured along margins, becoming sparse centrally; metanotum densely but very shallowly punctured; propodeum with dorsal area imbricate to shagreened; propleuron densely punctured; mesopleuron moderately punctured with spaces of 1–3 puncture widths, hypoepimeral area impunctate (Fig. <xref ref-type="fig" rid="F3">3G</xref>); metapleuron and lower sides of propodeum moderately to densely punctured; fore and mid femora weakly expanded medially and slightly flattened below; fore and mid tibiae slightly narrower than femora, with curved apical spine; hind femur not expanded, similar in width to hind tibia, basitibial plate indistinct; vestiture sparse dorsally; scutum and scutellum hairless except around edges; metanotum with some long white hairs laterally; propleuron with evenly spaced semi-erect medium-length hairs; mesopleuron with long but sparse white hairs, becoming denser on ventral surface; upper sides of propodeum around spiracle with dense patches of short white hairs; fore and mid legs with a few long white hairs on femur and tibia (slightly denser on the latter), scopal hairs on hind leg longer but not much denser; all three basitarsi with denser and more yellow-brown vestiture in comparison to more basal segments of legs.</p><p><bold><italic>Metasoma</italic></bold>: Graduli present on T2–5 and S2–5 (Fig. <xref ref-type="fig" rid="F3">3C</xref>); T1 smooth with very sparse shallow punctures; T2 pregradular area finely strigulate and impunctate, postgradular area smooth and sparsely punctured (2–5 diameters apart), narrow transverse line of pits in apical depressed area; T3 pregradular area strigulate with narrow line of pits, postgradular area densely and finely punctured (0.5–1 diameters), though impunctate just before apical depression which contains an additional band of fine and dense punctures; T4 pregradular area moderately punctate, postgradular area very densely punctured (&lt; 1 diameter), pits continuing partway into apical depression which is less sharply defined than on T2 and T3; T5 pregradular area strigulate to densely punctured, postgradular area densely punctured with minute pits continuing partway into apical depression; T6 weakly rugoso-punctate with pits somewhat indistinct; S1 smooth; S2–3 punctures restricted to postgradular area (significantly sparser on S2); S4–S5 pregradular area with transverse band of pits in addition to dense postgradular punctation; S6 punctures dense but indistinct; vestiture sparse on terga, mostly consisting of short light hairs along graduli, though T5 and T6 with denser mix of light and dark hairs; S2–S5 with sparse rows of long, erect, white hairs apically, more uniformly distributed on S6; S2 additionally with moderately dense patch of appressed white hairs immediately posterior to gradulus (wax plate), possibly also present on S3 though less distinct.</p><p><bold>Male (Fig. <xref ref-type="fig" rid="F4">4</xref>)</bold>. Coloration similar to female except as follows: clypeus largely pale except around edges; labrum and mandible bases entirely covered by pale maculation narrowly outlined with black; paraocular markings shorter, only reaching level of upper clypeal margin rather than antennal bases (Fig. <xref ref-type="fig" rid="F4">4C</xref>); genal maculations thinner and closer to hind margin of eye than in female; pronotal collar with smaller and fainter maculations; fore tibia with pale marking longer, nearly extending the entire length of the segment; mid and hind tibiae also with slightly more extensive markings than in female, though still small; metasoma largely bright red as in female, though coloration may vary slightly among individuals; punctation and vestiture similar to female across whole body except for absence of hair patches around propodeal spiracles; apex of T7 pointed and obscurely bidentate (Fig. <xref ref-type="fig" rid="F4">4E</xref>); S6 apically produced into two rounded lobes partially obscuring two small medial teeth (Fig. <xref ref-type="fig" rid="F4">4F</xref>); genitalia without dense bundles of hair, though some sparse hairs present; tip of gonostylus bifid with curved spine opposing blunt thumb-like projection (Fig. <xref ref-type="fig" rid="F4">4G</xref>).</p></tp:treatment-sec><tp:treatment-sec sec-type="Etymology"><title>Etymology.</title><p>Named in reference to the conspicuously red abdomen. From the Latin <italic>ferrūgineus</italic> (with feminine inflection) meaning ‘dark red’.</p></tp:treatment-sec><tp:treatment-sec sec-type="Distribution"><title>Distribution.</title><p>Thailand, Laos. Specimens collected from tropical and subtropical moist broadleaf forest biome.</p></tp:treatment-sec><tp:treatment-sec><!--Section generated to contain objects referenced in tp:taxon-treatment.--><fig id="F3" position="float" orientation="portrait"><object-id xmlns:xlink="http://www.w3.org/1999/xlink" content-type="doi" xlink:type="simple">10.3897/zookeys.1269.148092.figure3</object-id><object-id xmlns:xlink="http://www.w3.org/1999/xlink" content-type="arpha" xlink:type="simple">78B9D949-F7AF-56A0-90CC-BE171A40F1CA</object-id><label>Figure 3.</label><caption><p>Holotype specimens of newly described <italic><tp:taxon-name><tp:taxon-name-part taxon-name-part-type="genus" reg="Ceratina"/><tp:taxon-name-part taxon-name-part-type="subgenus" reg="Scuticeratina">Scuticeratina</tp:taxon-name-part></tp:taxon-name></italic> species. <tp:taxon-name><tp:taxon-name-part taxon-name-part-type="genus" reg="Ceratina">Ceratina</tp:taxon-name-part> (<tp:taxon-name-part taxon-name-part-type="subgenus" reg="Scuticeratina">Scuticeratina</tp:taxon-name-part>) <tp:taxon-name-part taxon-name-part-type="species" reg="ferruginea">ferruginea</tp:taxon-name-part></tp:taxon-name> sp. nov.: <bold>A</bold>. Lateral habitus; <bold>C</bold>. Dorsal habitus; <bold>E</bold>. Mesoscutum; <bold>F</bold>. Face; <bold>G</bold>. Mesopleuron. <tp:taxon-name><tp:taxon-name-part taxon-name-part-type="genus" reg="Ceratina">Ceratina</tp:taxon-name-part> (<tp:taxon-name-part taxon-name-part-type="subgenus" reg="Scuticeratina">Scuticeratina</tp:taxon-name-part>) <tp:taxon-name-part taxon-name-part-type="species" reg="phukhaensis">phukhaensis</tp:taxon-name-part></tp:taxon-name> sp. nov.: <bold>B</bold>. Lateral habitus; <bold>D</bold>. Dorsal habitus; <bold>H</bold>. Mesoscutum; <bold>I</bold>. Face; <bold>J</bold>. Mesopleuron.</p></caption><graphic xmlns:xlink="http://www.w3.org/1999/xlink" xlink:href="zookeys-1269-151_article-148092__-g003.jpg" id="oo_1539705.jpg" position="float" orientation="portrait" xlink:type="simple"><uri content-type="original_file" xlink:type="simple">https://binary.pensoft.net/fig/1539705</uri></graphic></fig><fig id="F4" position="float" orientation="portrait"><object-id xmlns:xlink="http://www.w3.org/1999/xlink" content-type="doi" xlink:type="simple">10.3897/zookeys.1269.148092.figure4</object-id><object-id xmlns:xlink="http://www.w3.org/1999/xlink" content-type="arpha" xlink:type="simple">DBBAA32E-D7DC-50DC-AB8F-48ADB6968609</object-id><label>Figure 4.</label><caption><p>Paratype male specimen of <tp:taxon-name><tp:taxon-name-part taxon-name-part-type="genus" reg="Ceratina">Ceratina</tp:taxon-name-part> (<tp:taxon-name-part taxon-name-part-type="subgenus" reg="Scuticeratina">Scuticeratina</tp:taxon-name-part>) <tp:taxon-name-part taxon-name-part-type="species" reg="ferruginea">ferruginea</tp:taxon-name-part></tp:taxon-name> sp. nov. <bold>A</bold>. Lateral habitus; <bold>B</bold>. Dorsal habitus; <bold>C</bold>. Face; <bold>D</bold>. Propodeum and hindlegs; <bold>E</bold>. Seventh abdominal tergite; <bold>F</bold>. Sixth abdominal sternite; <bold>G</bold>. Genital capsule.</p></caption><graphic xmlns:xlink="http://www.w3.org/1999/xlink" xlink:href="zookeys-1269-151_article-148092__-g004.jpg" id="oo_1539706.jpg" position="float" orientation="portrait" xlink:type="simple"><uri content-type="original_file" xlink:type="simple">https://binary.pensoft.net/fig/1539706</uri></graphic></fig></tp:treatment-sec></tp:taxon-treatment>
