# Supplementary material for: Scuticeratina: A new subgenus of small carpenter bees (Hymenoptera, Apidae, Xylocopinae) from Indomalaya
Source: Zookeys. 2026 Feb 13;1269:151–80. doi: 10.3897/zookeys.1269.148092 (PMC12924047; doi:10.3897/zookeys.1269.148092)
Supplement: XML Treatment for Ceratina (Scuticeratina) phukhaensis [file zookeys.1269.148092-treatment3.xml]

<!DOCTYPE tp:taxon-treatment
  PUBLIC "-//TaxonX//DTD Taxonomic Treatment Publishing DTD v0 20100105//EN" "tax-treatment-NSO.dtd">
<tp:taxon-treatment xmlns:tp="http://www.plazi.org/taxpub"><tp:treatment-meta><kwd-group><label>Taxon classification</label><kwd>
                <named-content content-type="kingdom">Animalia</named-content>
              </kwd><kwd>
                <named-content content-type="order">Hymenoptera</named-content>
              </kwd><kwd>
                <named-content content-type="family">Apidae</named-content>
              </kwd></kwd-group><mixed-citation publication-type="journal"><person-group><name><surname>Sless</surname><given-names>Trevor J. L.</given-names></name><name><surname>Tucker</surname><given-names>Erika M.</given-names></name><name><surname>Rehan</surname><given-names>Sandra M.</given-names></name></person-group><article-title><italic><tp:taxon-name><tp:taxon-name-part taxon-name-part-type="genus" reg="Ceratina"/><tp:taxon-name-part taxon-name-part-type="subgenus" reg="Scuticeratina">Scuticeratina</tp:taxon-name-part></tp:taxon-name></italic>: A new subgenus of small carpenter bees (<tp:taxon-name><tp:taxon-name-part taxon-name-part-type="order" reg="Hymenoptera">Hymenoptera</tp:taxon-name-part></tp:taxon-name>, <tp:taxon-name><tp:taxon-name-part taxon-name-part-type="genus" reg="Apidae">Apidae</tp:taxon-name-part></tp:taxon-name>, <tp:taxon-name><tp:taxon-name-part taxon-name-part-type="subfamily" reg="Xylocopinae">Xylocopinae</tp:taxon-name-part></tp:taxon-name>) from Indomalaya</article-title><source>Zookeys</source><day>13</day><month>02</month><year>2026</year><volume>1269</volume><fpage>151</fpage><lpage>180</lpage><pub-id pub-id-type="doi">10.3897/zookeys.1269.148092</pub-id></mixed-citation></tp:treatment-meta><tp:nomenclature><tp:taxon-name><object-id xmlns:xlink="http://www.w3.org/1999/xlink" content-type="arpha" xlink:type="simple">7B8E9347-2FCB-5420-A02E-BA233E36581C</object-id>
                    		<tp:taxon-name-part taxon-name-part-type="genus" reg="Ceratina">Ceratina</tp:taxon-name-part> (<tp:taxon-name-part taxon-name-part-type="subgenus" reg="Scuticeratina">Scuticeratina</tp:taxon-name-part>) <tp:taxon-name-part taxon-name-part-type="species" reg="phukhaensis">phukhaensis</tp:taxon-name-part>
                    	
                    		<object-id xmlns:xlink="http://www.w3.org/1999/xlink" content-type="zoobank" xlink:type="simple">https://zoobank.org/8E553A68-94FD-4BE1-8027-E86EDA30171D</object-id>
                    	</tp:taxon-name><tp:taxon-authority>Sless, Tucker &amp; Rehan</tp:taxon-authority><tp:taxon-status xmlns:xlink="http://www.w3.org/1999/xlink" xlink:type="simple">sp. nov.</tp:taxon-status><xref ref-type="fig" rid="F3">Fig. 3B, D, H –J</xref></tp:nomenclature><tp:treatment-sec sec-type="Type material"><title>Type material.</title><p><bold><italic>Holotype</italic></bold>: Thailand • 1 ♀; “Nan, Doi Phu Kha National Park”; <named-content xmlns:xlink="http://www.w3.org/1999/xlink" content-type="dwc:verbatimCoordinates" xlink:type="simple">19°12.249'N, 101°4.874'E</named-content>; 1338 m; 1–8 Jan. 2008; [malaise trap]; Charoen &amp; Nikom leg.; T3302A; <abbrev xmlns:xlink="http://www.w3.org/1999/xlink" content-type="institution" xlink:title="Rehan Collection, York University, Toronto, Canada" xlink:type="simple">RCYU</abbrev> “S05Tha01”.</p></tp:treatment-sec><tp:treatment-sec sec-type="Diagnosis"><title>Diagnosis.</title><p>Distinguished from <tp:taxon-name><tp:taxon-name-part taxon-name-part-type="genus" reg="Ceratina">C.</tp:taxon-name-part> (<tp:taxon-name-part taxon-name-part-type="subgenus" reg="Scuticeratina">Scuticeratina</tp:taxon-name-part>) <tp:taxon-name-part taxon-name-part-type="species" reg="ferruginea">ferruginea</tp:taxon-name-part></tp:taxon-name> by its entirely black abdomen, reduced or absent maculations on the gena, pronotal collar, and fore tibia, and somewhat denser punctation on the 2<sup>nd</sup> tergite and sternite. Distinguished from <tp:taxon-name><tp:taxon-name-part taxon-name-part-type="genus" reg="Ceratina">C.</tp:taxon-name-part> (<tp:taxon-name-part taxon-name-part-type="subgenus" reg="Scuticeratina">Scuticeratina</tp:taxon-name-part>) <tp:taxon-name-part taxon-name-part-type="species" reg="muscatella">muscatella</tp:taxon-name-part></tp:taxon-name> and <tp:taxon-name><tp:taxon-name-part taxon-name-part-type="genus" reg="Ceratina"/><tp:taxon-name-part taxon-name-part-type="species">splendida</tp:taxon-name-part></tp:taxon-name> by the absence of pale maculations on the clypeus (females) and scutellum (both sexes).</p></tp:treatment-sec><tp:treatment-sec sec-type="Description"><title>Description.</title><p><bold>Female (Fig. <xref ref-type="fig" rid="F3">3B, D, H</xref>–J)</bold>. ♀ (holotype): body length 6.5 mm; forewing 4.5 mm; head 1.7 mm wide × 1.63 mm long.</p><p><bold><italic>Color</italic></bold>: Entire body shiny black (Fig. <xref ref-type="fig" rid="F3">3B, D</xref>); mandibles, clypeus, and labrum black; paraocular area with pale yellow maculation filling much of space below antennal sockets, this maculation narrowing and following eye margin up to level of antennal socket, separated from antennal socket by slightly more than its own width (Fig. <xref ref-type="fig" rid="F3">3I</xref>); genal area with small maculation much shorter than eye (1–2 ocellar diameters in length); pronotal collar black, though pronotal lobe with small maculation along posterior edge; tegulae dark brown/testaceous and translucent (Fig. <xref ref-type="fig" rid="F3">3H</xref>); fore tibia with tiny pale maculation basally, barely detectable on mid and hind tibiae; tarsi dark brown; rims of terga dark brown and slightly translucent.</p><p><bold><italic>Head</italic></bold>: Labrum with fairly dense punctation; clypeus with few very sparse punctures except for line of punctures on each side of upper lobe (Fig. <xref ref-type="fig" rid="F3">3I</xref>); supraclypeus mostly smooth with few punctures along lateral edges, changing to abruptly punctured between antennal sockets; upper frons between antennal sockets and ocelli nearly impunctate, as well as spaces between lateral ocelli and eyes; inner margin of compound eye with a sparse line of very fine punctures; genal area with sparse scattered punctures; vertex with strong preoccipital carina lined with punctures along margin, a few sparse punctures between lateral ocelli and carina; vestiture sparse, absent from most of face; rear margin of vertex and genae with a fringe of medium-length erect white hairs; similar hairs present between antennal bases, between ocelli, and on mandibles and labrum; a few much shorter hairs on clypeus, along inner eye margins, and on scape.</p><p><bold><italic>Mesosoma</italic></bold>: Scutum moderately punctate in anterior third (1–3 diameters apart) but becoming largely impunctate medially, with just a few punctures posterior of tegulae along lateral and posterior margins (Fig. <xref ref-type="fig" rid="F3">3H</xref>); scutellum moderately punctured along margins, becoming sparse centrally; metanotum densely but very shallowly punctured; propodeum with dorsal area imbricate to shagreened; propleuron densely punctured; mesopleuron moderately punctured with spaces of 1–3 pit diameters, hypoepimeral area impunctate (Fig. <xref ref-type="fig" rid="F3">3J</xref>); metapleuron and lower sides of propodeum moderately to densely punctured; fore and mid femora weakly expanded medially and slightly flattened below; fore and mid tibiae slightly narrower than femora, with curved apical spine; hind femur not expanded, of equal width to hind tibia, basitibial plate indistinct; vestiture sparse dorsally; scutum and scutellum hairless except around edges; metanotum with some long white hairs laterally; propleuron with evenly spaced semi-erect medium-length hairs; mesopleuron with long but sparse white hairs, becoming denser on ventral surface; upper sides of propodeum around spiracle with dense patches of short white hairs; fore and mid legs with a few long white hairs on femur and tibia (slightly denser on the latter), scopal hairs on hind leg longer but not much denser; all three basitarsi with denser and more yellow-brown vestiture in comparison to more basal segments of legs.</p><p><bold><italic>Metasoma</italic></bold>: Graduli present on T2–5 and S2–5 (Fig. <xref ref-type="fig" rid="F3">3D</xref>). T1 smooth with very sparse shallow punctures; T2 pregradular area finely strigulate with few punctures, postgradular area with basal band of dense punctures (~1 diameter apart), narrow transverse line of pits in apical depressed area; T3 pregradular area weakly strigulate with narrow line of punctures, postgradular area densely punctured (0.5–1 diameters), though separated by a smooth region from densely punctured apical depressed area; T4 pregradular area strigulate and punctured apically, postgradular area very densely punctured, pits continuing partway into apical depression which is less sharply defined than on T2 and T3; T5 pregradular area faintly strigulate and densely punctured, postgradular area densely punctured with minute pits continuing partway into apical depression; T6 weakly rugoso-punctate with pits somewhat indistinct; S1 smooth; S2–5 punctures moderate to dense in pregradular areas, dense in postgradular areas; S6 punctures dense but indistinct; vestiture sparse on terga, mostly consisting of short light hairs along graduli, though T5 and T6 with denser mix of light and dark hairs; S2–5 with sparse rows of long, erect, white hairs apically, more uniformly distributed on S6; S2 and S3 additionally with conspicuous, dense patches of appressed white hairs immediately posterior to graduli (wax plates).</p></tp:treatment-sec><tp:treatment-sec sec-type="Etymology"><title>Etymology.</title><p>Named in reference to the type locality, Doi Phu Kha National Park (Nan Province, Thailand).</p></tp:treatment-sec><tp:treatment-sec sec-type="Distribution"><title>Distribution.</title><p>Thailand. Specimens collected from tropical and subtropical moist broadleaf forest biome.</p></tp:treatment-sec><tp:treatment-sec sec-type="Remarks"><title>Remarks.</title><p>Male unknown.</p></tp:treatment-sec><tp:treatment-sec><!--Section generated to contain objects referenced in tp:taxon-treatment.--><fig id="F3" position="float" orientation="portrait"><object-id xmlns:xlink="http://www.w3.org/1999/xlink" content-type="doi" xlink:type="simple">10.3897/zookeys.1269.148092.figure3</object-id><object-id xmlns:xlink="http://www.w3.org/1999/xlink" content-type="arpha" xlink:type="simple">78B9D949-F7AF-56A0-90CC-BE171A40F1CA</object-id><label>Figure 3.</label><caption><p>Holotype specimens of newly described <italic><tp:taxon-name><tp:taxon-name-part taxon-name-part-type="genus" reg="Ceratina"/><tp:taxon-name-part taxon-name-part-type="subgenus" reg="Scuticeratina">Scuticeratina</tp:taxon-name-part></tp:taxon-name></italic> species. <tp:taxon-name><tp:taxon-name-part taxon-name-part-type="genus" reg="Ceratina">Ceratina</tp:taxon-name-part> (<tp:taxon-name-part taxon-name-part-type="subgenus" reg="Scuticeratina">Scuticeratina</tp:taxon-name-part>) <tp:taxon-name-part taxon-name-part-type="species" reg="ferruginea">ferruginea</tp:taxon-name-part></tp:taxon-name> sp. nov.: <bold>A</bold>. Lateral habitus; <bold>C</bold>. Dorsal habitus; <bold>E</bold>. Mesoscutum; <bold>F</bold>. Face; <bold>G</bold>. Mesopleuron. <tp:taxon-name><tp:taxon-name-part taxon-name-part-type="genus" reg="Ceratina">Ceratina</tp:taxon-name-part> (<tp:taxon-name-part taxon-name-part-type="subgenus" reg="Scuticeratina">Scuticeratina</tp:taxon-name-part>) <tp:taxon-name-part taxon-name-part-type="species" reg="phukhaensis">phukhaensis</tp:taxon-name-part></tp:taxon-name> sp. nov.: <bold>B</bold>. Lateral habitus; <bold>D</bold>. Dorsal habitus; <bold>H</bold>. Mesoscutum; <bold>I</bold>. Face; <bold>J</bold>. Mesopleuron.</p></caption><graphic xmlns:xlink="http://www.w3.org/1999/xlink" xlink:href="zookeys-1269-151_article-148092__-g003.jpg" id="oo_1539705.jpg" position="float" orientation="portrait" xlink:type="simple"><uri content-type="original_file" xlink:type="simple">https://binary.pensoft.net/fig/1539705</uri></graphic></fig></tp:treatment-sec></tp:taxon-treatment>
