# Supplementary material for: Scuticeratina: A new subgenus of small carpenter bees (Hymenoptera, Apidae, Xylocopinae) from Indomalaya
Source: Zookeys. 2026 Feb 13;1269:151–80. doi: 10.3897/zookeys.1269.148092 (PMC12924047; doi:10.3897/zookeys.1269.148092)
Supplement: XML Treatment for Ceratina (Scuticeratina) muscatella [file zookeys.1269.148092-treatment4.xml]

<!DOCTYPE tp:taxon-treatment
  PUBLIC "-//TaxonX//DTD Taxonomic Treatment Publishing DTD v0 20100105//EN" "tax-treatment-NSO.dtd">
<tp:taxon-treatment xmlns:tp="http://www.plazi.org/taxpub"><tp:treatment-meta><kwd-group><label>Taxon classification</label><kwd>
                <named-content content-type="kingdom">Animalia</named-content>
              </kwd><kwd>
                <named-content content-type="order">Hymenoptera</named-content>
              </kwd><kwd>
                <named-content content-type="family">Apidae</named-content>
              </kwd></kwd-group><mixed-citation publication-type="journal"><person-group><name><surname>Sless</surname><given-names>Trevor J. L.</given-names></name><name><surname>Tucker</surname><given-names>Erika M.</given-names></name><name><surname>Rehan</surname><given-names>Sandra M.</given-names></name></person-group><article-title><italic><tp:taxon-name><tp:taxon-name-part taxon-name-part-type="genus" reg="Ceratina"/><tp:taxon-name-part taxon-name-part-type="subgenus" reg="Scuticeratina">Scuticeratina</tp:taxon-name-part></tp:taxon-name></italic>: A new subgenus of small carpenter bees (<tp:taxon-name><tp:taxon-name-part taxon-name-part-type="order" reg="Hymenoptera">Hymenoptera</tp:taxon-name-part></tp:taxon-name>, <tp:taxon-name><tp:taxon-name-part taxon-name-part-type="genus" reg="Apidae">Apidae</tp:taxon-name-part></tp:taxon-name>, <tp:taxon-name><tp:taxon-name-part taxon-name-part-type="subfamily" reg="Xylocopinae">Xylocopinae</tp:taxon-name-part></tp:taxon-name>) from Indomalaya</article-title><source>Zookeys</source><day>13</day><month>02</month><year>2026</year><volume>1269</volume><fpage>151</fpage><lpage>180</lpage><pub-id pub-id-type="doi">10.3897/zookeys.1269.148092</pub-id></mixed-citation></tp:treatment-meta><tp:nomenclature><tp:taxon-name><object-id xmlns:xlink="http://www.w3.org/1999/xlink" content-type="arpha" xlink:type="simple">F61E4867-08BC-5632-B167-3E5FFD2F9AD8</object-id>
                    		<tp:taxon-name-part taxon-name-part-type="genus" reg="Ceratina">Ceratina</tp:taxon-name-part> (<tp:taxon-name-part taxon-name-part-type="subgenus" reg="Scuticeratina">Scuticeratina</tp:taxon-name-part>) <tp:taxon-name-part taxon-name-part-type="species" reg="muscatella">muscatella</tp:taxon-name-part>
                    	</tp:taxon-name><tp:taxon-authority>Nurse, 1902</tp:taxon-authority><tp:taxon-status xmlns:xlink="http://www.w3.org/1999/xlink" xlink:type="simple">stat. rev.</tp:taxon-status><xref ref-type="fig" rid="F5">Fig. 5A, B</xref></tp:nomenclature><tp:treatment-sec sec-type="Material examined"><title>Material examined.</title><p>India • 2 ♀; “Uttar Pradesh, Bhatta 4 km S Mussoorie”; 1800–2000 m; L. Packer leg.; 6 May 1990; <abbrev xmlns:xlink="http://www.w3.org/1999/xlink" content-type="institution" xlink:title="Rehan Collection, York University, Toronto, Canada" xlink:type="simple">RCYU</abbrev>.</p></tp:treatment-sec><tp:treatment-sec sec-type="Diagnosis"><title>Diagnosis.</title><p>Distinguished from <tp:taxon-name><tp:taxon-name-part taxon-name-part-type="genus" reg="Ceratina">C.</tp:taxon-name-part> (<tp:taxon-name-part taxon-name-part-type="subgenus" reg="Scuticeratina">Scuticeratina</tp:taxon-name-part>) <tp:taxon-name-part taxon-name-part-type="species" reg="splendida">splendida</tp:taxon-name-part></tp:taxon-name> by its lighter reddish-brown abdomen and narrower hind femur (equal in width to hind tibia). Distinguished from <tp:taxon-name><tp:taxon-name-part taxon-name-part-type="genus" reg="Ceratina">C.</tp:taxon-name-part> (<tp:taxon-name-part taxon-name-part-type="subgenus" reg="Scuticeratina">Scuticeratina</tp:taxon-name-part>) <tp:taxon-name-part taxon-name-part-type="species" reg="ferruginea">ferruginea</tp:taxon-name-part></tp:taxon-name> and <tp:taxon-name><tp:taxon-name-part taxon-name-part-type="genus" reg="Ceratina"/><tp:taxon-name-part taxon-name-part-type="species">phukhaensis</tp:taxon-name-part></tp:taxon-name> by the presence of pale maculations on the clypeus (females) and scutellum (both sexes?).</p></tp:treatment-sec><tp:treatment-sec sec-type="Redescription"><title>Redescription.</title><p><bold>Female (Fig. <xref ref-type="fig" rid="F5">5A, B</xref>)</bold>. ♀: body length 6.5 mm; forewing 5 mm.</p><p><bold><italic>Color</italic></bold>: Head and mesosoma shiny black; mandibles and labrum black; clypeus with rectangular yellow maculation; paraocular area with darker yellow-brown maculation extending slightly past antennal sockets, filling &gt; 1/2 of space between antennal socket and eye; genal area with yellow-brown maculation fully as long as eye; pronotal collar with pale yellow maculations laterally, as well as most of pronotal lobe; tegulae ferruginous and translucent; scutellum with pale yellow maculation, very narrowly interrupted in apical 1/2 (entirely bisected in one specimen); legs dark brown to ferruginous; fore tibia with indistinct light brown maculation covering ~3/4 of its length; mid tibia with small basal spot; hind tibia with basal maculation covering &lt; 1/4 of its length; T1, T2, and T5 ferruginous brown, T3 and T4 lighter red, T6 black; sterna similar though S4 somewhat darker brown; rims of terga somewhat translucent.</p><p><bold><italic>Head</italic></bold>: Labrum with fairly dense punctation; clypeus with few very sparse punctures except for line of punctures on each side of upper lobe; supraclypeus mostly smooth with few punctures along lateral edges, changing to abruptly punctured between antennal sockets; upper frons between antennal sockets and ocelli nearly impunctate, as well as spaces between lateral ocelli and eyes; inner margin of compound eye with a sparse line of very fine punctures; genal area with a few scattered fine punctures; vertex with strong preoccipital carina lined with punctures along margin; vestiture sparse, absent from most of face; rear margin of vertex and genae with a fringe of medium-length erect white hairs; some similar hairs present between antennal bases, between ocelli, and on mandibles and labrum; a few much shorter hairs on clypeus, along inner eye margins, and on scape.</p><p><bold><italic>Mesosoma</italic></bold>: Scutum moderately punctate in anterior third (1–3 diameters apart) but becoming largely impunctate medially, with just a few punctures along lateral and posterior margins; scutellum moderately punctured along margins, becoming sparse centrally; metanotum densely but very shallowly punctured; propodeum with dorsal area imbricate to shagreened; propleuron densely punctured; mesopleuron moderately punctured with spaces of 2–3 puncture widths, hypoepimeral area impunctate; metapleuron and lower sides of propodeum moderately to densely punctured; fore and mid femora weakly expanded medially and slightly flattened below; fore and mid tibiae slightly narrower than femora, with curved apical spine; hind femur not expanded, of equal width to hind tibia, basitibial plate indistinct; vestiture sparse dorsally; scutum and scutellum hairless except around edges; metanotum with some long white hairs laterally; propleuron with evenly spaced semi-erect medium-length hairs; mesopleuron with long but sparse white hairs, becoming denser on ventral surface; lateral faces of propodeum with moderately dense medium-length white hairs; fore and mid legs with a few long white hairs on femur and tibia (slightly denser on the latter), scopal hairs on hind leg longer but not much denser; all three basitarsi with denser and more yellow-brown vestiture in comparison to more basal segments of legs.</p><p><bold><italic>Metasoma</italic></bold>: Graduli present on T2–5 and S2–5; T1 smooth with very sparse shallow punctures; T2 pregradular area finely strigulate and impunctate, postgradular area smooth and sparsely punctured (2–5 diameters apart), narrow transverse line of pits in apical depressed area; T3 pregradular area strigulate and nearly impunctate, postgradular area with moderately dense punctures (1–3 diameters), though impunctate just before apical depression which contains an additional band of fine and dense punctures; T4 postgradular area moderately punctured, pits continuing partway into apical depression which is less sharply defined than on T2 and T3; T5 postgradular area densely punctured (0.5–1 diameters) with pits continuing partway into apical depression; T6 weakly rugoso-punctate with pits somewhat indistinct; S1 smooth; S2–S3 with moderately dense punctures restricted to postgradular area (1–3 diameters); S4–S5 pregradular area strigulate and with a few scattered punctures, postgradular punctation dense (~1 diameter); S6 strigulate basally, weakly sculptured with indistinct punctures over most of segment (in direct comparison, slightly shinier than in <italic><tp:taxon-name><tp:taxon-name-part taxon-name-part-type="genus" reg="Ceratina">C.</tp:taxon-name-part> <tp:taxon-name-part taxon-name-part-type="species" reg="splendida">splendida</tp:taxon-name-part></tp:taxon-name></italic>); vestiture sparse on terga, mostly consisting of short light hairs along graduli, although T5 and T6 with denser mix of light and dark hairs; S2–S5 with sparse rows of long, erect, white hairs apically, more uniformly distributed on S6; S2 and S3 additionally with conspicuous, dense patches of appressed white hairs immediately posterior to graduli (wax plates).</p></tp:treatment-sec><tp:treatment-sec sec-type="Remarks"><title>Remarks.</title><p><italic><tp:taxon-name><tp:taxon-name-part taxon-name-part-type="genus" reg="Ceratina">Ceratina</tp:taxon-name-part> <tp:taxon-name-part taxon-name-part-type="species" reg="muscatella">muscatella</tp:taxon-name-part></tp:taxon-name></italic> was originally described from North India by <xref ref-type="bibr" rid="B26">Nurse (1902)</xref>, who did not assign the species to any subgenus. He described the abdomen as “more or less red”, which may imply some degree of color variation, though the two specimens we examined were similar. <xref ref-type="bibr" rid="B17">Hirashima (1971)</xref> examined some specimens from Nurse’s collection including a female <italic><tp:taxon-name><tp:taxon-name-part taxon-name-part-type="genus" reg="Ceratina">C.</tp:taxon-name-part> <tp:taxon-name-part taxon-name-part-type="species" reg="muscatella">muscatella</tp:taxon-name-part></tp:taxon-name></italic> and a male <italic><tp:taxon-name><tp:taxon-name-part taxon-name-part-type="genus" reg="Ceratina">C.</tp:taxon-name-part> <tp:taxon-name-part taxon-name-part-type="species" reg="loquata">loquata</tp:taxon-name-part></tp:taxon-name></italic> (also described by Nurse in the same publication), and suggested they may be synonymous. Nurse’s description suggests that males were collected, but does not provide any male characters, so it is unclear whether males of this species are known.</p><p>Hirashima noted some similarities between <italic><tp:taxon-name><tp:taxon-name-part taxon-name-part-type="genus" reg="Ceratina">C.</tp:taxon-name-part> <tp:taxon-name-part taxon-name-part-type="species" reg="muscatella">muscatella</tp:taxon-name-part></tp:taxon-name></italic> and <tp:taxon-name><tp:taxon-name-part taxon-name-part-type="genus" reg="Ceratina">C.</tp:taxon-name-part> (<tp:taxon-name-part taxon-name-part-type="subgenus" reg="Catoceratina">Catoceratina</tp:taxon-name-part>) <tp:taxon-name-part taxon-name-part-type="species" reg="perforatrix">perforatrix</tp:taxon-name-part></tp:taxon-name> Smith, 1879, including the largely impunctate head, preoccipital carina, and pale paraocular maculations. However, he also identified significant differences between these species, including the lack of yellow maculations on the labrum and abdomen in <italic><tp:taxon-name><tp:taxon-name-part taxon-name-part-type="genus" reg="Ceratina">C.</tp:taxon-name-part> <tp:taxon-name-part taxon-name-part-type="species" reg="muscatella">muscatella</tp:taxon-name-part></tp:taxon-name></italic>, as well as the presence of graduli on S2–5 (rather than S2–4 as in <italic><tp:taxon-name><tp:taxon-name-part taxon-name-part-type="genus" reg="Ceratina">C.</tp:taxon-name-part> <tp:taxon-name-part taxon-name-part-type="species" reg="perforatrix">perforatrix</tp:taxon-name-part></tp:taxon-name></italic>), and he ultimately chose to leave the subgeneric status of this species as uncertain.</p><p>Besides those listed by <xref ref-type="bibr" rid="B17">Hirashima (1971)</xref>, additional characters separating <italic><tp:taxon-name><tp:taxon-name-part taxon-name-part-type="genus" reg="Ceratina">C.</tp:taxon-name-part> <tp:taxon-name-part taxon-name-part-type="species" reg="muscatella">muscatella</tp:taxon-name-part></tp:taxon-name></italic> from <italic><tp:taxon-name><tp:taxon-name-part taxon-name-part-type="genus" reg="Catoceratina">Catoceratina</tp:taxon-name-part></tp:taxon-name></italic> include the absence of pale maculations on the labrum, frons, and vertex (present in at least some female <italic><tp:taxon-name><tp:taxon-name-part taxon-name-part-type="genus" reg="Ceratina">C.</tp:taxon-name-part> <tp:taxon-name-part taxon-name-part-type="species" reg="perforatrix">perforatrix</tp:taxon-name-part></tp:taxon-name></italic>), presence of maculations on the pronotal lobe and bases of the tibiae (entirely black in <italic><tp:taxon-name><tp:taxon-name-part taxon-name-part-type="genus" reg="Ceratina">C.</tp:taxon-name-part> <tp:taxon-name-part taxon-name-part-type="species" reg="perforatrix">perforatrix</tp:taxon-name-part></tp:taxon-name></italic>, though a stripe is present on the fore femur), translucent ferruginous tegulae (black in <italic><tp:taxon-name><tp:taxon-name-part taxon-name-part-type="genus" reg="Ceratina">C.</tp:taxon-name-part> <tp:taxon-name-part taxon-name-part-type="species" reg="perforatrix">perforatrix</tp:taxon-name-part></tp:taxon-name></italic>), sparser punctation on clypeus and paraocular area, wide impunctate areas on rims of terga (pits reaching apical edge in <italic><tp:taxon-name><tp:taxon-name-part taxon-name-part-type="genus" reg="Ceratina">C.</tp:taxon-name-part> <tp:taxon-name-part taxon-name-part-type="species" reg="perforatrix">perforatrix</tp:taxon-name-part></tp:taxon-name></italic>), indistinct basitibial plate (well-defined in <italic><tp:taxon-name><tp:taxon-name-part taxon-name-part-type="genus" reg="Ceratina">C.</tp:taxon-name-part> <tp:taxon-name-part taxon-name-part-type="species" reg="perforatrix">perforatrix</tp:taxon-name-part></tp:taxon-name></italic>), and absence of ventral scopae (present in <italic><tp:taxon-name><tp:taxon-name-part taxon-name-part-type="genus" reg="Ceratina">C.</tp:taxon-name-part> <tp:taxon-name-part taxon-name-part-type="species" reg="perforatrix">perforatrix</tp:taxon-name-part></tp:taxon-name></italic>). Based on the significant differences between <italic><tp:taxon-name><tp:taxon-name-part taxon-name-part-type="genus" reg="Ceratina">C.</tp:taxon-name-part> <tp:taxon-name-part taxon-name-part-type="species" reg="muscatella">muscatella</tp:taxon-name-part></tp:taxon-name></italic> and <italic><tp:taxon-name><tp:taxon-name-part taxon-name-part-type="genus" reg="Catoceratina">Catoceratina</tp:taxon-name-part></tp:taxon-name></italic> and the genetic and morphological similarities with the species of <italic><tp:taxon-name><tp:taxon-name-part taxon-name-part-type="genus" reg="Ceratina"/><tp:taxon-name-part taxon-name-part-type="subgenus" reg="Scuticeratina">Scuticeratina</tp:taxon-name-part></tp:taxon-name></italic> newly described herein, we include <italic><tp:taxon-name><tp:taxon-name-part taxon-name-part-type="genus" reg="Ceratina">C.</tp:taxon-name-part> <tp:taxon-name-part taxon-name-part-type="species" reg="muscatella">muscatella</tp:taxon-name-part></tp:taxon-name></italic> in the new subgenus as well.</p></tp:treatment-sec><tp:treatment-sec><!--Section generated to contain objects referenced in tp:taxon-treatment.--><fig id="F5" position="float" orientation="portrait"><object-id xmlns:xlink="http://www.w3.org/1999/xlink" content-type="doi" xlink:type="simple">10.3897/zookeys.1269.148092.figure5</object-id><object-id xmlns:xlink="http://www.w3.org/1999/xlink" content-type="arpha" xlink:type="simple">192BA639-D824-5CEE-B87C-461E278C8352</object-id><label>Figure 5.</label><caption><p>Specimens of previously described species included in <italic><tp:taxon-name><tp:taxon-name-part taxon-name-part-type="genus" reg="Ceratina"/><tp:taxon-name-part taxon-name-part-type="subgenus" reg="Scuticeratina">Scuticeratina</tp:taxon-name-part></tp:taxon-name></italic>. <tp:taxon-name><tp:taxon-name-part taxon-name-part-type="genus" reg="Ceratina">Ceratina</tp:taxon-name-part> (<tp:taxon-name-part taxon-name-part-type="subgenus" reg="Scuticeratina">Scuticeratina</tp:taxon-name-part>) <tp:taxon-name-part taxon-name-part-type="species" reg="muscatella">muscatella</tp:taxon-name-part></tp:taxon-name> stat. rev.: <bold>A</bold>. Lateral habitus; <bold>B</bold>. Dorsal habitus. <tp:taxon-name><tp:taxon-name-part taxon-name-part-type="genus" reg="Ceratina">Ceratina</tp:taxon-name-part> (<tp:taxon-name-part taxon-name-part-type="subgenus" reg="Scuticeratina">Scuticeratina</tp:taxon-name-part>) <tp:taxon-name-part taxon-name-part-type="species" reg="splendida">splendida</tp:taxon-name-part></tp:taxon-name> stat. rev.: <bold>C</bold>. Lateral habitus; <bold>D</bold>. Dorsal habitus.</p></caption><graphic xmlns:xlink="http://www.w3.org/1999/xlink" xlink:href="zookeys-1269-151_article-148092__-g005.jpg" id="oo_1539707.jpg" position="float" orientation="portrait" xlink:type="simple"><uri content-type="original_file" xlink:type="simple">https://binary.pensoft.net/fig/1539707</uri></graphic></fig></tp:treatment-sec><ref-list><ref id="B26"><mixed-citation xmlns:xlink="http://www.w3.org/1999/xlink" xlink:type="simple">Nurse CG (1902) New species of Indian <tp:taxon-name><tp:taxon-name-part taxon-name-part-type="order">Hymenoptera</tp:taxon-name-part></tp:taxon-name>. Journal of the Asiatic Society of Bengal 70(2): 146–154. <ext-link xlink:href="https://www.biodiversitylibrary.org/part/366726" ext-link-type="uri" xlink:type="simple">https://www.biodiversitylibrary.org/part/366726</ext-link></mixed-citation></ref><ref id="B17"><mixed-citation xmlns:xlink="http://www.w3.org/1999/xlink" xlink:type="simple">Hirashima Y (1971) Subgeneric classification of the genus <italic><tp:taxon-name><tp:taxon-name-part taxon-name-part-type="genus">Ceratina</tp:taxon-name-part></tp:taxon-name></italic> Latreille of Asia and West Pacific, with comments on the remaining subgenera of the world (<tp:taxon-name><tp:taxon-name-part taxon-name-part-type="order">Hymenoptera</tp:taxon-name-part></tp:taxon-name>, <tp:taxon-name><tp:taxon-name-part taxon-name-part-type="superfamily">Apoidea</tp:taxon-name-part></tp:taxon-name>). Journal of the Faculty of Agriculture, Kyushu University 16(4): 349–375. <ext-link xlink:href="10.5109/22809" ext-link-type="doi" xlink:type="simple">https://doi.org/10.5109/22809</ext-link></mixed-citation></ref></ref-list></tp:taxon-treatment>
