# Supplementary material for: Scuticeratina: A new subgenus of small carpenter bees (Hymenoptera, Apidae, Xylocopinae) from Indomalaya
Source: Zookeys. 2026 Feb 13;1269:151–80. doi: 10.3897/zookeys.1269.148092 (PMC12924047; doi:10.3897/zookeys.1269.148092)
Supplement: XML Treatment for Ceratina (Scuticeratina) splendida [file zookeys.1269.148092-treatment5.xml]

<!DOCTYPE tp:taxon-treatment
  PUBLIC "-//TaxonX//DTD Taxonomic Treatment Publishing DTD v0 20100105//EN" "tax-treatment-NSO.dtd">
<tp:taxon-treatment xmlns:tp="http://www.plazi.org/taxpub"><tp:treatment-meta><kwd-group><label>Taxon classification</label><kwd>
                <named-content content-type="kingdom">Animalia</named-content>
              </kwd><kwd>
                <named-content content-type="order">Hymenoptera</named-content>
              </kwd><kwd>
                <named-content content-type="family">Apidae</named-content>
              </kwd></kwd-group><mixed-citation publication-type="journal"><person-group><name><surname>Sless</surname><given-names>Trevor J. L.</given-names></name><name><surname>Tucker</surname><given-names>Erika M.</given-names></name><name><surname>Rehan</surname><given-names>Sandra M.</given-names></name></person-group><article-title><italic><tp:taxon-name><tp:taxon-name-part taxon-name-part-type="genus" reg="Ceratina"/><tp:taxon-name-part taxon-name-part-type="subgenus" reg="Scuticeratina">Scuticeratina</tp:taxon-name-part></tp:taxon-name></italic>: A new subgenus of small carpenter bees (<tp:taxon-name><tp:taxon-name-part taxon-name-part-type="order" reg="Hymenoptera">Hymenoptera</tp:taxon-name-part></tp:taxon-name>, <tp:taxon-name><tp:taxon-name-part taxon-name-part-type="genus" reg="Apidae">Apidae</tp:taxon-name-part></tp:taxon-name>, <tp:taxon-name><tp:taxon-name-part taxon-name-part-type="subfamily" reg="Xylocopinae">Xylocopinae</tp:taxon-name-part></tp:taxon-name>) from Indomalaya</article-title><source>Zookeys</source><day>13</day><month>02</month><year>2026</year><volume>1269</volume><fpage>151</fpage><lpage>180</lpage><pub-id pub-id-type="doi">10.3897/zookeys.1269.148092</pub-id></mixed-citation></tp:treatment-meta><tp:nomenclature><tp:taxon-name><object-id xmlns:xlink="http://www.w3.org/1999/xlink" content-type="arpha" xlink:type="simple">9D60D9F9-7AB7-5EED-BB5C-0EEAC9A7C547</object-id>
                    		<tp:taxon-name-part taxon-name-part-type="genus" reg="Ceratina">Ceratina</tp:taxon-name-part> (<tp:taxon-name-part taxon-name-part-type="subgenus" reg="Scuticeratina">Scuticeratina</tp:taxon-name-part>) <tp:taxon-name-part taxon-name-part-type="species" reg="splendida">splendida</tp:taxon-name-part>
                    	</tp:taxon-name><tp:taxon-authority>Shiokawa, 2008</tp:taxon-authority><tp:taxon-status xmlns:xlink="http://www.w3.org/1999/xlink" xlink:type="simple">stat. rev.</tp:taxon-status><xref ref-type="fig" rid="F5">Fig. 5C, D</xref></tp:nomenclature><tp:treatment-sec sec-type="Material examined"><title>Material examined.</title><p>Pakistan • 1 ♀; “Azad Kashmir, Paras Shogran”; <named-content xmlns:xlink="http://www.w3.org/1999/xlink" content-type="dwc:verbatimCoordinates" xlink:type="simple">34.642°N, 73.467°E</named-content>; M. Kafka leg.; 25 May 2019; <abbrev xmlns:xlink="http://www.w3.org/1999/xlink" content-type="institution" xlink:title="Rehan Collection, York University, Toronto, Canada" xlink:type="simple">RCYU</abbrev>.</p></tp:treatment-sec><tp:treatment-sec sec-type="Diagnosis"><title>Diagnosis.</title><p>Distinguished from <tp:taxon-name><tp:taxon-name-part taxon-name-part-type="genus" reg="Ceratina">C.</tp:taxon-name-part> (<tp:taxon-name-part taxon-name-part-type="subgenus" reg="Scuticeratina">Scuticeratina</tp:taxon-name-part>) <tp:taxon-name-part taxon-name-part-type="species" reg="muscatella">muscatella</tp:taxon-name-part></tp:taxon-name> by its entirely black abdomen and slightly enlarged hind femur (~1.25× width of hind tibia). Distinguished from <tp:taxon-name><tp:taxon-name-part taxon-name-part-type="genus" reg="Ceratina">C.</tp:taxon-name-part> (<tp:taxon-name-part taxon-name-part-type="subgenus" reg="Scuticeratina">Scuticeratina</tp:taxon-name-part>) <tp:taxon-name-part taxon-name-part-type="species" reg="ferruginea">ferruginea</tp:taxon-name-part></tp:taxon-name> and <tp:taxon-name><tp:taxon-name-part taxon-name-part-type="genus" reg="Ceratina"/><tp:taxon-name-part taxon-name-part-type="species">phukhaensis</tp:taxon-name-part></tp:taxon-name> by the presence of pale maculations on the clypeus (females) and scutellum (both sexes?).</p></tp:treatment-sec><tp:treatment-sec sec-type="Redescription"><title>Redescription.</title><p><bold>Female (Fig. <xref ref-type="fig" rid="F5">5C, D</xref>)</bold>. ♀: body length 7.5 mm; forewing 5.5 mm.</p><p><bold><italic>Color</italic></bold>: Head and mesosoma shiny black; mandibles and labrum black; clypeus with rectangular pale yellow maculation; paraocular area with pale maculation extending slightly past antennal sockets, filling &gt; 1/2 of space between antennal socket and eye; genal area with pale maculation fully as long as eye; pronotal collar with faint grayish maculations laterally, as well as posterior 1/2 of pronotal lobe; tegulae translucent brown; scutellum with large but faint grayish maculation, with V-shaped notch missing from anterior edge; legs dark brown; fore tibia with basal pale maculation covering ~1/2 of its length; mid tibia with tiny, barely noticeable basal spot; hind tibia with basal maculation covering &lt; 1/4 of its length; T1 dark brown, T2–T5 black with rims dark brown and slightly translucent, T6 black; sterna dark brown.</p><p><bold><italic>Head</italic></bold>: Labrum with fairly dense punctation; clypeus with few very sparse punctures except for line of punctures on each side of upper lobe; supraclypeus mostly smooth with few punctures along lateral edges, changing to abruptly punctured between antennal sockets; upper frons between antennal sockets and ocelli nearly impunctate, as well as spaces between lateral ocelli and eyes; inner margin of compound eye with a sparse line of very fine punctures; genal area with a few scattered fine punctures; vertex with strong preoccipital carina lined with punctures along margin vestiture sparse, absent from most of face; rear margin of vertex and genae with a fringe of medium-length erect white hairs; some similar hairs present between antennal bases, between and to both sides of ocelli, and on mandibles and labrum; a few much shorter hairs on clypeus, along inner eye margins, and on scape.</p><p><bold><italic>Mesosoma</italic></bold>: Scutum moderately punctate in anterior quarter (1–3 diameters apart) but becoming largely impunctate medially, with just a few punctures along lateral and posterior margins; scutellum moderately punctured along margins, becoming sparse centrally; metanotum densely but very shallowly punctured; propodeum with dorsal area imbricate to shagreened; propleuron densely punctured; mesopleuron moderately punctured with spaces of 2–3 puncture widths, hypoepimeral area impunctate; metapleuron and lower sides of propodeum moderately to densely punctured; fore and mid femora weakly expanded medially and slightly flattened below; fore and mid tibiae slightly narrower than femora, with curved apical spine; hind femur similarly expanded, ~1.25× wider than hind tibia, basitibial plate indistinct; vestiture sparse dorsally; scutum and scutellum hairless except around edges; metanotum with some long white hairs laterally; propleuron with evenly spaced semi-erect medium-length hairs; mesopleuron with long but sparse white hairs, becoming denser on ventral surface; lateral faces of propodeum with moderately dense medium-length white hairs; fore and mid legs with a few long white hairs on femur and tibia (slightly denser on the latter), scopal hairs on hind leg longer but not much denser; all three basitarsi with denser and more yellow-brown vestiture in comparison to more basal segments of legs.</p><p><bold><italic>Metasoma</italic></bold>: Graduli present on T2–T5 and S2–S5; T1 smooth with very sparse shallow punctures; T2 pregradular area finely strigulate and impunctate, postgradular area smooth and sparsely punctured (2–5 diameters apart), narrow transverse line of pits in apical depressed area; T3 pregradular area strigulate and nearly impunctate, postgradular area with moderately dense punctures (1–3 diameters), though impunctate just before apical depression which contains an additional band of fine and dense punctures; T4 postgradular area moderately punctured, pits continuing partway into apical depression which is less sharply defined than on T2 and T3; T5 postgradular area densely punctured (0.5–1 diameters) with pits continuing partway into apical depression; T6 weakly rugoso-punctate with pits somewhat indistinct; S1 smooth; S2 with moderately dense punctures restricted to postgradular area (1–3 diameters); S3–S5 pregradular area strigulate and with scattered punctures, postgradular punctation dense (~1 diameter); S6 strigulate basally, moderately sculptured with indistinct punctures over most of segment (in direct comparison, slightly duller than in <italic><tp:taxon-name><tp:taxon-name-part taxon-name-part-type="genus" reg="Ceratina">C.</tp:taxon-name-part> <tp:taxon-name-part taxon-name-part-type="species" reg="muscatella">muscatella</tp:taxon-name-part></tp:taxon-name></italic>); vestiture sparse on terga, mostly consisting of short light hairs along graduli, though T5 and T6 with denser mix of light and dark hairs; S2–S5 with sparse rows of long, erect, white hairs apically, more uniformly distributed on S6; S2 and S3 additionally with patches of appressed white hairs immediately posterior to graduli (wax plates), less conspicuous than in <italic><tp:taxon-name><tp:taxon-name-part taxon-name-part-type="genus" reg="Ceratina">C.</tp:taxon-name-part> <tp:taxon-name-part taxon-name-part-type="species" reg="muscatella">muscatella</tp:taxon-name-part></tp:taxon-name></italic> but likely just due to wear.</p></tp:treatment-sec><tp:treatment-sec sec-type="Remarks"><title>Remarks.</title><p><italic><tp:taxon-name><tp:taxon-name-part taxon-name-part-type="genus" reg="Ceratina">Ceratina</tp:taxon-name-part> <tp:taxon-name-part taxon-name-part-type="species" reg="splendida">splendida</tp:taxon-name-part></tp:taxon-name></italic> was described from North India, Pakistan, and Nepal by <xref ref-type="bibr" rid="B40">Shiokawa (2008)</xref>; no male specimens are known. Shiokawa assigned this species to subgenus <italic><tp:taxon-name><tp:taxon-name-part taxon-name-part-type="genus" reg="Catoceratina">Catoceratina</tp:taxon-name-part></tp:taxon-name></italic> based on the largely impunctate head and preoccipital carina, but distinguished it from <italic><tp:taxon-name><tp:taxon-name-part taxon-name-part-type="genus" reg="Ceratina">C.</tp:taxon-name-part> <tp:taxon-name-part taxon-name-part-type="species" reg="perforatrix">perforatrix</tp:taxon-name-part></tp:taxon-name></italic> based on differences in the clypeal and supraclypeal structure as well as sparser punctation on the mesepisternum.</p><p>Shortly after its description however, <xref ref-type="bibr" rid="B52">Warrit (2009)</xref> pointed out that <italic><tp:taxon-name><tp:taxon-name-part taxon-name-part-type="genus" reg="Ceratina">C.</tp:taxon-name-part> <tp:taxon-name-part taxon-name-part-type="species" reg="splendida">splendida</tp:taxon-name-part></tp:taxon-name></italic> lacks the distinctive ventral scopa seen in <italic><tp:taxon-name><tp:taxon-name-part taxon-name-part-type="genus" reg="Ceratina">C.</tp:taxon-name-part> <tp:taxon-name-part taxon-name-part-type="species" reg="perforatrix">perforatrix</tp:taxon-name-part></tp:taxon-name></italic>, and further showed that the preoccipital carina and largely impunctate face alone are not sufficient to distinguish among several other subgenera. Since it also did not agree well with any other existing subgenus, Warrit tentatively moved <italic><tp:taxon-name><tp:taxon-name-part taxon-name-part-type="genus" reg="Ceratina">C.</tp:taxon-name-part> <tp:taxon-name-part taxon-name-part-type="species" reg="splendida">splendida</tp:taxon-name-part></tp:taxon-name></italic> from <italic><tp:taxon-name><tp:taxon-name-part taxon-name-part-type="genus" reg="Catoceratina">Catoceratina</tp:taxon-name-part></tp:taxon-name></italic> to <italic><tp:taxon-name><tp:taxon-name-part taxon-name-part-type="genus" reg="Ceratina">Ceratina</tp:taxon-name-part></tp:taxon-name></italic> s.s., though suggested that it could potentially be placed in a new subgenus with <italic><tp:taxon-name><tp:taxon-name-part taxon-name-part-type="genus" reg="Ceratina">C.</tp:taxon-name-part> <tp:taxon-name-part taxon-name-part-type="species" reg="parvula">parvula</tp:taxon-name-part></tp:taxon-name></italic> Smith, 1854 (which itself was split from the nominate subgenus and became the type species of subgenus <italic><tp:taxon-name><tp:taxon-name-part taxon-name-part-type="genus" reg="Dalyatina">Dalyatina</tp:taxon-name-part></tp:taxon-name></italic> Terzo, 2007).</p><p>In addition to the features identified by <xref ref-type="bibr" rid="B40">Shiokawa (2008)</xref> and <xref ref-type="bibr" rid="B52">Warrit (2009)</xref>, all differences between <italic><tp:taxon-name><tp:taxon-name-part taxon-name-part-type="genus" reg="Ceratina">C.</tp:taxon-name-part> <tp:taxon-name-part taxon-name-part-type="species" reg="muscatella">muscatella</tp:taxon-name-part></tp:taxon-name></italic> and <italic><tp:taxon-name><tp:taxon-name-part taxon-name-part-type="genus" reg="Ceratina">C.</tp:taxon-name-part> <tp:taxon-name-part taxon-name-part-type="species" reg="perforatrix">perforatrix</tp:taxon-name-part></tp:taxon-name></italic> identified above are also applicable for <italic><tp:taxon-name><tp:taxon-name-part taxon-name-part-type="genus" reg="Ceratina">C.</tp:taxon-name-part> <tp:taxon-name-part taxon-name-part-type="species" reg="splendida">splendida</tp:taxon-name-part></tp:taxon-name></italic>. Given that <italic><tp:taxon-name><tp:taxon-name-part taxon-name-part-type="genus" reg="Ceratina">C.</tp:taxon-name-part> <tp:taxon-name-part taxon-name-part-type="species" reg="splendida">splendida</tp:taxon-name-part></tp:taxon-name></italic> is clearly distinct from <italic><tp:taxon-name><tp:taxon-name-part taxon-name-part-type="genus" reg="Catoceratina">Catoceratina</tp:taxon-name-part></tp:taxon-name></italic> and that genetic evidence shows a distant relationship to <italic><tp:taxon-name><tp:taxon-name-part taxon-name-part-type="genus" reg="Ceratina">C.</tp:taxon-name-part> <tp:taxon-name-part taxon-name-part-type="species" reg="parvula">parvula</tp:taxon-name-part></tp:taxon-name></italic> and <italic><tp:taxon-name><tp:taxon-name-part taxon-name-part-type="genus" reg="Dalyatina">Dalyatina</tp:taxon-name-part></tp:taxon-name></italic> (Suppl. material <xref ref-type="supplementary-material" rid="S2">2</xref>), we include it with the morphologically similar and phylogenetically close species in subgenus <italic><tp:taxon-name><tp:taxon-name-part taxon-name-part-type="genus" reg="Ceratina"/><tp:taxon-name-part taxon-name-part-type="subgenus" reg="Scuticeratina">Scuticeratina</tp:taxon-name-part></tp:taxon-name></italic>.</p></tp:treatment-sec><tp:treatment-sec><!--Section generated to contain objects referenced in tp:taxon-treatment.--><fig id="F5" position="float" orientation="portrait"><object-id xmlns:xlink="http://www.w3.org/1999/xlink" content-type="doi" xlink:type="simple">10.3897/zookeys.1269.148092.figure5</object-id><object-id xmlns:xlink="http://www.w3.org/1999/xlink" content-type="arpha" xlink:type="simple">192BA639-D824-5CEE-B87C-461E278C8352</object-id><label>Figure 5.</label><caption><p>Specimens of previously described species included in <italic><tp:taxon-name><tp:taxon-name-part taxon-name-part-type="genus" reg="Ceratina"/><tp:taxon-name-part taxon-name-part-type="subgenus" reg="Scuticeratina">Scuticeratina</tp:taxon-name-part></tp:taxon-name></italic>. <tp:taxon-name><tp:taxon-name-part taxon-name-part-type="genus" reg="Ceratina">Ceratina</tp:taxon-name-part> (<tp:taxon-name-part taxon-name-part-type="subgenus" reg="Scuticeratina">Scuticeratina</tp:taxon-name-part>) <tp:taxon-name-part taxon-name-part-type="species" reg="muscatella">muscatella</tp:taxon-name-part></tp:taxon-name> stat. rev.: <bold>A</bold>. Lateral habitus; <bold>B</bold>. Dorsal habitus. <tp:taxon-name><tp:taxon-name-part taxon-name-part-type="genus" reg="Ceratina">Ceratina</tp:taxon-name-part> (<tp:taxon-name-part taxon-name-part-type="subgenus" reg="Scuticeratina">Scuticeratina</tp:taxon-name-part>) <tp:taxon-name-part taxon-name-part-type="species" reg="splendida">splendida</tp:taxon-name-part></tp:taxon-name> stat. rev.: <bold>C</bold>. Lateral habitus; <bold>D</bold>. Dorsal habitus.</p></caption><graphic xmlns:xlink="http://www.w3.org/1999/xlink" xlink:href="zookeys-1269-151_article-148092__-g005.jpg" id="oo_1539707.jpg" position="float" orientation="portrait" xlink:type="simple"><uri content-type="original_file" xlink:type="simple">https://binary.pensoft.net/fig/1539707</uri></graphic></fig><supplementary-material xmlns:xlink="http://www.w3.org/1999/xlink" id="S2" position="float" orientation="portrait" xlink:type="simple"><object-id content-type="doi" xlink:type="simple">10.3897/zookeys.1269.148092.suppl2</object-id><object-id content-type="arpha" xlink:type="simple">4745FB0F-FD30-503F-AF02-A709E4470666</object-id><label>Supplementary material 2</label><caption><p>Full <abbrev xlink:title="ultraconserved element" xlink:type="simple">UCE</abbrev> phylogeny including all specimens and outgroups</p></caption><statement content-type="dataType"><label>Data type</label><p>png</p></statement><statement content-type="notes"><label>Explanation note</label><p>Support values at nodes represent ultrafast bootstrap and SH-alrt values, respectively. The new species <tp:taxon-name><tp:taxon-name-part taxon-name-part-type="genus" reg="Ceratina">Ceratina</tp:taxon-name-part> (<tp:taxon-name-part taxon-name-part-type="subgenus" reg="Scuticeratina">Scuticeratina</tp:taxon-name-part>) <tp:taxon-name-part taxon-name-part-type="species" reg="ferruginea">ferruginea</tp:taxon-name-part></tp:taxon-name> and <tp:taxon-name><tp:taxon-name-part taxon-name-part-type="genus" reg="Ceratina">C.</tp:taxon-name-part> (<tp:taxon-name-part taxon-name-part-type="subgenus" reg="Ceratina">Ceratina</tp:taxon-name-part>) <tp:taxon-name-part taxon-name-part-type="species" reg="sirikitae">sirikitae</tp:taxon-name-part></tp:taxon-name> are in blue and green, respectively.</p></statement><media xlink:href="zookeys-1269-151_article-148092__-s002.png" mimetype="image" mime-subtype="png" position="float" orientation="portrait" id="oo_1539710.png" xlink:type="simple"><uri content-type="original_file" xlink:type="simple">https://binary.pensoft.net/file/1539710</uri></media><permissions><license xlink:type="simple"><license-p>This dataset is made available under the Open Database License (<ext-link ext-link-type="uri" xlink:href="http://opendatacommons.org/licenses/odbl/1.0/" xlink:type="simple">http://opendatacommons.org/licenses/odbl/1.0/</ext-link>). The Open Database License (ODbL) is a license agreement intended to allow users to freely share, modify, and use this Dataset while maintaining this same freedom for others, provided that the original source and author(s) are credited.</license-p></license></permissions><attrib specific-use="authors"> Trevor J. L. Sless, Erika M. Tucker, Sandra M. Rehan</attrib></supplementary-material></tp:treatment-sec><ref-list><ref id="B40"><mixed-citation xmlns:xlink="http://www.w3.org/1999/xlink" xlink:type="simple">Shiokawa M (2008) Synopsis of the bee genus <italic><tp:taxon-name><tp:taxon-name-part taxon-name-part-type="genus">Ceratina</tp:taxon-name-part></tp:taxon-name></italic> (<tp:taxon-name><tp:taxon-name-part taxon-name-part-type="subclass">Insecta</tp:taxon-name-part></tp:taxon-name>: <tp:taxon-name><tp:taxon-name-part taxon-name-part-type="order">Hymenoptera</tp:taxon-name-part></tp:taxon-name>: <tp:taxon-name><tp:taxon-name-part taxon-name-part-type="genus">Apidae</tp:taxon-name-part></tp:taxon-name>) in Nepal, with descriptions of five new species and one new subspecies. Species Diversity : An International Journal for Taxonomy, Systematics, Speciation, Biogeography, and Life History Research of Animals 13: 201–220. <ext-link xlink:href="10.12782/specdiv.13.201" ext-link-type="doi" xlink:type="simple">https://doi.org/10.12782/specdiv.13.201</ext-link></mixed-citation></ref><ref id="B52"><mixed-citation xmlns:xlink="http://www.w3.org/1999/xlink" xlink:type="simple">Warrit N (2009) A new subgeneric placement of <italic><tp:taxon-name><tp:taxon-name-part taxon-name-part-type="genus">Ceratina</tp:taxon-name-part> <tp:taxon-name-part taxon-name-part-type="species">splendida</tp:taxon-name-part></tp:taxon-name></italic> Shiokawa (<tp:taxon-name><tp:taxon-name-part taxon-name-part-type="order">Hymenoptera</tp:taxon-name-part></tp:taxon-name>; <tp:taxon-name><tp:taxon-name-part taxon-name-part-type="genus">Apidae</tp:taxon-name-part></tp:taxon-name>) from the subcontinent of India and Pakistan. The Pan-Pacific Entomologist 85(3): 159–161. <ext-link xlink:href="10.3956/2009-11.1" ext-link-type="doi" xlink:type="simple">https://doi.org/10.3956/2009-11.1</ext-link></mixed-citation></ref></ref-list></tp:taxon-treatment>
