# Supplementary material for: Scuticeratina: A new subgenus of small carpenter bees (Hymenoptera, Apidae, Xylocopinae) from Indomalaya
Source: Zookeys. 2026 Feb 13;1269:151–80. doi: 10.3897/zookeys.1269.148092 (PMC12924047; doi:10.3897/zookeys.1269.148092)
Supplement: XML Treatment for Ceratina (Ceratina) sirikitae [file zookeys.1269.148092-treatment6.xml]

<!DOCTYPE tp:taxon-treatment
  PUBLIC "-//TaxonX//DTD Taxonomic Treatment Publishing DTD v0 20100105//EN" "tax-treatment-NSO.dtd">
<tp:taxon-treatment xmlns:tp="http://www.plazi.org/taxpub"><tp:treatment-meta><kwd-group><label>Taxon classification</label><kwd>
                <named-content content-type="kingdom">Animalia</named-content>
              </kwd><kwd>
                <named-content content-type="order">Hymenoptera</named-content>
              </kwd><kwd>
                <named-content content-type="family">Apidae</named-content>
              </kwd></kwd-group><mixed-citation publication-type="journal"><person-group><name><surname>Sless</surname><given-names>Trevor J. L.</given-names></name><name><surname>Tucker</surname><given-names>Erika M.</given-names></name><name><surname>Rehan</surname><given-names>Sandra M.</given-names></name></person-group><article-title><italic><tp:taxon-name><tp:taxon-name-part taxon-name-part-type="genus" reg="Ceratina"/><tp:taxon-name-part taxon-name-part-type="subgenus" reg="Scuticeratina">Scuticeratina</tp:taxon-name-part></tp:taxon-name></italic>: A new subgenus of small carpenter bees (<tp:taxon-name><tp:taxon-name-part taxon-name-part-type="order" reg="Hymenoptera">Hymenoptera</tp:taxon-name-part></tp:taxon-name>, <tp:taxon-name><tp:taxon-name-part taxon-name-part-type="genus" reg="Apidae">Apidae</tp:taxon-name-part></tp:taxon-name>, <tp:taxon-name><tp:taxon-name-part taxon-name-part-type="subfamily" reg="Xylocopinae">Xylocopinae</tp:taxon-name-part></tp:taxon-name>) from Indomalaya</article-title><source>Zookeys</source><day>13</day><month>02</month><year>2026</year><volume>1269</volume><fpage>151</fpage><lpage>180</lpage><pub-id pub-id-type="doi">10.3897/zookeys.1269.148092</pub-id></mixed-citation></tp:treatment-meta><tp:nomenclature><tp:taxon-name><object-id xmlns:xlink="http://www.w3.org/1999/xlink" content-type="arpha" xlink:type="simple">97C857BC-7D5C-5894-9DD6-BEBFC1B7F537</object-id>
                    		<tp:taxon-name-part taxon-name-part-type="genus" reg="Ceratina">Ceratina</tp:taxon-name-part> (<tp:taxon-name-part taxon-name-part-type="subgenus" reg="Ceratina">Ceratina</tp:taxon-name-part>) <tp:taxon-name-part taxon-name-part-type="species" reg="sirikitae">sirikitae</tp:taxon-name-part>
                    	
                    		<object-id xmlns:xlink="http://www.w3.org/1999/xlink" content-type="zoobank" xlink:type="simple">https://zoobank.org/1B5AD5FD-63A7-4472-BD8E-2B5B15D8F6A0</object-id>
                    	</tp:taxon-name><tp:taxon-authority>Sless, Tucker &amp; Rehan</tp:taxon-authority><tp:taxon-status xmlns:xlink="http://www.w3.org/1999/xlink" xlink:type="simple">sp. nov.</tp:taxon-status><xref ref-type="fig" rid="F6">Fig. 6</xref></tp:nomenclature><tp:treatment-sec sec-type="Type material"><title>Type material.</title><p><bold><italic>Holotype</italic></bold>: Thailand • 1 ♀; “Chiang Mai Prov., Alt Queen Sirkit [sic] Botanic Gardens”; <named-content xmlns:xlink="http://www.w3.org/1999/xlink" content-type="dwc:verbatimCoordinates" xlink:type="simple">18°52'50.7"N, 98°51'42.3"E</named-content>; 28 Mar.–3 Apr. 2009; [malaise trap]; Kaewjanta &amp; Sawkord leg.; QSBG-2009-64M; <abbrev xmlns:xlink="http://www.w3.org/1999/xlink" content-type="institution" xlink:title="Rehan Collection, York University, Toronto, Canada" xlink:type="simple">RCYU</abbrev> “rsTha03”. <bold><italic>Paratypes</italic></bold>: Thailand • 2 ♀; “Chiang Mai Prov., Alt Queen Sirkit [sic] Botanic Gardens”; <named-content xmlns:xlink="http://www.w3.org/1999/xlink" content-type="dwc:verbatimCoordinates" xlink:type="simple">18°52'57.5"N, 98°51'39.5"E</named-content>; 841 m; 20–27 Mar. 2009; [malaise trap]; Kaewjanta &amp; Sawkord leg.; QSGB-2009-50O, QSGB-2009-50D; <abbrev xmlns:xlink="http://www.w3.org/1999/xlink" content-type="institution" xlink:title="Rehan Collection, York University, Toronto, Canada" xlink:type="simple">RCYU</abbrev> “rs2Tha01”, “rs2Tha02” • 1 ♀; “Trang, Nayong, Khaochong”; <named-content xmlns:xlink="http://www.w3.org/1999/xlink" content-type="dwc:verbatimCoordinates" xlink:type="simple">7°33.038'N, 99°47.369'E</named-content>; 75 m; 10-24 Feb. 2005; <abbrev xmlns:xlink="http://www.w3.org/1999/xlink" content-type="institution" xlink:title="Rehan Collection, York University, Toronto, Canada" xlink:type="simple">RCYU</abbrev> “rs2Th05”.</p><fig id="F6" position="float" orientation="portrait"><object-id xmlns:xlink="http://www.w3.org/1999/xlink" content-type="doi" xlink:type="simple">10.3897/zookeys.1269.148092.figure6</object-id><object-id xmlns:xlink="http://www.w3.org/1999/xlink" content-type="arpha" xlink:type="simple">042A3155-1F0D-58C1-B268-F319B5CF716B</object-id><label>Figure 6.</label><caption><p>Holotype of <tp:taxon-name><tp:taxon-name-part taxon-name-part-type="genus" reg="Ceratina">Ceratina</tp:taxon-name-part> (<tp:taxon-name-part taxon-name-part-type="subgenus" reg="Neoceratina">Neoceratina</tp:taxon-name-part>) <tp:taxon-name-part taxon-name-part-type="species" reg="sirikitae">sirikitae</tp:taxon-name-part></tp:taxon-name> sp. nov. <bold>A</bold>. Lateral habitus; <bold>B</bold>. Dorsal habitus; <bold>C</bold>. Mesoscutum; <bold>D</bold>. Face; <bold>E</bold>. Mesopleuron.</p></caption><graphic xmlns:xlink="http://www.w3.org/1999/xlink" xlink:href="zookeys-1269-151_article-148092__-g006.jpg" id="oo_1539708.jpg" position="float" orientation="portrait" xlink:type="simple"><uri content-type="original_file" xlink:type="simple">https://binary.pensoft.net/fig/1539708</uri></graphic></fig></tp:treatment-sec><tp:treatment-sec sec-type="Diagnosis"><title>Diagnosis.</title><p>Distinguished from other members of <italic><tp:taxon-name><tp:taxon-name-part taxon-name-part-type="genus" reg="Ceratina">Ceratina</tp:taxon-name-part></tp:taxon-name></italic> s.s. (as well as <italic><tp:taxon-name><tp:taxon-name-part taxon-name-part-type="genus" reg="Neoceratina">Neoceratina</tp:taxon-name-part></tp:taxon-name></italic>) by its red abdomen, foretibia with more extensive maculation, and 2<sup>nd</sup> submarginal cell nearly closed anteriorly with rs vein absent or extremely narrow.</p></tp:treatment-sec><tp:treatment-sec sec-type="Description"><title>Description.</title><p><bold>Female (Fig. <xref ref-type="fig" rid="F6">6</xref>)</bold>. ♀ (holotype and paratypes): body length 5–5.5 mm; forewing 3.6 mm; head 1.4 mm wide × 1.4 mm long.</p><p><bold><italic>Color</italic></bold>: Head and mesosoma shiny black (Fig. <xref ref-type="fig" rid="F6">6A, B</xref>); mandibles ferruginous medially; labrum black; clypeus with longitudinal pale yellow maculation reaching upper margin (Fig. <xref ref-type="fig" rid="F6">6D</xref>); paraocular area and gena without maculations; pronotal lobes with pale maculation in posterior 1/2; tegulae ferruginous and translucent (Fig. <xref ref-type="fig" rid="F6">6C</xref>); fore tibia with basal pale spot as well as second, disconnected maculation along ~1/2 of its length (resembling an inverted exclamation mark); mid tibia with tiny, barely noticeable basal spot; hind tibia with maculation covering ~1/3 of its length; tarsi ferruginous; abdomen largely bright red except T1 and S1 dark brown basally, T2 with two dark brown patches at lateral sides, T4 with interrupted dark brown band, T5–T6 dark brown; rims of terga somewhat translucent.</p><p><bold><italic>Head</italic></bold>: Labrum and clypeus sparsely punctured (Fig. <xref ref-type="fig" rid="F6">6D</xref>); supraclypeus mostly smooth with few punctures along lateral edges, changing to abruptly punctured between antennal sockets; upper frons with two rows of punctures extending above antennal sockets and running between lateral and median ocelli; inner margin of compound eye with a sparse line of fine punctures; dense punctures posterior to ocelli and along preoccipital margin, extending laterally into upper genal area which is moderately punctured; vestiture sparse, absent from most of face; rear margin of vertex and genae with a fringe of medium-length erect white hairs; some similar hairs present between antennal bases, around ocelli, and on mandibles and labrum; a few much shorter hairs on clypeus, along inner eye margins, and on scape.</p><p><bold><italic>Mesosoma</italic></bold>: Scutum moderately punctate in anterior third (1–3 diameters apart), becoming largely impunctate medially except for dense punctures along lateral margins and in posterior sixth of segment (Fig. <xref ref-type="fig" rid="F6">6C</xref>); scutellum densely punctured throughout (~1 diameter); metanotum densely but shallowly punctured; propodeum with dorsal area imbricate to shagreened; propleuron densely punctured; mesopleuron moderately punctured, with spaces of 1–3 puncture widths, hypoepimeral area mostly impunctate (Fig. <xref ref-type="fig" rid="F6">6E</xref>); metapleuron densely punctured with minute pits femora weakly expanded medially and slightly flattened below; tibiae slightly narrower than femora, with curved apical spine on fore and mid tibiae, basitibial plate indistinct vestiture sparse dorsally; scutum hairless except around edges; scutellum and metanotum with white hairs over much of surface; propleuron with evenly spaced semi-erect medium-length hairs; mesopleuron with long but sparse white hairs, becoming denser on ventral surface; lateral faces of propodeum with very short but moderately dense white hairs; fore and mid legs with a few long white to light brown hairs on femur and tibia, scopal hairs on hind leg longer but not much denser; all three basitarsi with denser and slightly darker vestiture in comparison to more basal segments of legs.</p><p><bold><italic>Metasoma</italic></bold>: Graduli present on T2–5 and S2–5 (Fig. <xref ref-type="fig" rid="F6">6B</xref>); T1 smooth; T2 pregradular area weakly strigulate and impunctate, postgradular area moderately punctured (1–3 diameters apart); T3 pregradular area smooth, postgradular area densely punctured (~1 diameter), though impunctate just before densely punctate apical depression; T4–5 postgradular area densely punctured including most of apical depression; T6 densely punctured; S1 smooth; S2–3 postgradular area sparsely punctate (2–5 diameters); S4–S5 postgradular area more densely punctate (1–3 diameters); S6 punctures dense (~1 diameter); vestiture sparse on terga, mostly consisting of short light hairs within apical depressions, though T4–T6 with denser hairs; S2–S5 with sparse rows of long, erect, white hairs apically, more uniformly distributed on S6.</p></tp:treatment-sec><tp:treatment-sec sec-type="Etymology"><title>Etymology.</title><p>Named in reference to the type locality, Queen Sirikit Botanic Garden (Chiang Mai Province, Thailand).</p></tp:treatment-sec><tp:treatment-sec sec-type="Distribution"><title>Distribution.</title><p>Thailand. Specimens collected from tropical and subtropical moist/dry broadleaf forest biomes.</p></tp:treatment-sec><tp:treatment-sec sec-type="Remarks"><title>Remarks.</title><p>Male unknown. We have compared specimens of <italic><tp:taxon-name><tp:taxon-name-part taxon-name-part-type="genus" reg="Ceratina">C.</tp:taxon-name-part> <tp:taxon-name-part taxon-name-part-type="species" reg="sirikitae">sirikitae</tp:taxon-name-part></tp:taxon-name></italic> with other Indomalayan/Eastern Palearctic members of <italic><tp:taxon-name><tp:taxon-name-part taxon-name-part-type="genus" reg="Ceratina">Ceratina</tp:taxon-name-part></tp:taxon-name></italic> s.s. recovered as the sister group to <italic><tp:taxon-name><tp:taxon-name-part taxon-name-part-type="genus" reg="Neoceratina">Neoceratina</tp:taxon-name-part></tp:taxon-name></italic> in the phylogeny of <xref ref-type="bibr" rid="B44">Sless et al. (2024)</xref>, namely <italic><tp:taxon-name><tp:taxon-name-part taxon-name-part-type="genus" reg="Ceratina">C.</tp:taxon-name-part> <tp:taxon-name-part taxon-name-part-type="species" reg="belliata">belliata</tp:taxon-name-part></tp:taxon-name></italic>, <italic><tp:taxon-name><tp:taxon-name-part taxon-name-part-type="genus" reg="Ceratina">C.</tp:taxon-name-part> <tp:taxon-name-part taxon-name-part-type="species" reg="iwatai">iwatai</tp:taxon-name-part></tp:taxon-name></italic>, <italic><tp:taxon-name><tp:taxon-name-part taxon-name-part-type="genus" reg="Ceratina">C.</tp:taxon-name-part> <tp:taxon-name-part taxon-name-part-type="species" reg="sauteri">sauteri</tp:taxon-name-part></tp:taxon-name></italic>, and <italic><tp:taxon-name><tp:taxon-name-part taxon-name-part-type="genus" reg="Ceratina">C.</tp:taxon-name-part> <tp:taxon-name-part taxon-name-part-type="species" reg="yamanei">yamanei</tp:taxon-name-part></tp:taxon-name></italic>. As mentioned in the diagnosis, <italic><tp:taxon-name><tp:taxon-name-part taxon-name-part-type="genus" reg="Ceratina">C.</tp:taxon-name-part> <tp:taxon-name-part taxon-name-part-type="species" reg="sirikitae">sirikitae</tp:taxon-name-part></tp:taxon-name></italic> is easily distinguished from these four species based on the abdominal coloration, though it also has a larger maculation covering roughly 1/2 of the fore tibia, compared to a tiny basal spot or entirely black tibia in the others. As discussed below, this group of species is not closely related to other members of <italic><tp:taxon-name><tp:taxon-name-part taxon-name-part-type="genus" reg="Ceratina">Ceratina</tp:taxon-name-part></tp:taxon-name></italic> s.s., and in future should either be united with <italic><tp:taxon-name><tp:taxon-name-part taxon-name-part-type="genus" reg="Neoceratina">Neoceratina</tp:taxon-name-part></tp:taxon-name></italic> or designated as another new subgenus.</p><p>To our knowledge, the red abdomen of <italic><tp:taxon-name><tp:taxon-name-part taxon-name-part-type="genus" reg="Ceratina">C.</tp:taxon-name-part> <tp:taxon-name-part taxon-name-part-type="species" reg="sirikitae">sirikitae</tp:taxon-name-part></tp:taxon-name></italic> is unique among members of both <italic><tp:taxon-name><tp:taxon-name-part taxon-name-part-type="genus" reg="Ceratina">Ceratina</tp:taxon-name-part></tp:taxon-name></italic> s.s. and <italic><tp:taxon-name><tp:taxon-name-part taxon-name-part-type="genus" reg="Neoceratina">Neoceratina</tp:taxon-name-part></tp:taxon-name></italic>, though of course is present in some species of <italic><tp:taxon-name><tp:taxon-name-part taxon-name-part-type="genus" reg="Ceratina"/><tp:taxon-name-part taxon-name-part-type="subgenus" reg="Scuticeratina">Scuticeratina</tp:taxon-name-part></tp:taxon-name></italic> as described above as well as a few species of <italic><tp:taxon-name><tp:taxon-name-part taxon-name-part-type="genus" reg="Xanthoceratina">Xanthoceratina</tp:taxon-name-part></tp:taxon-name></italic>, <italic><tp:taxon-name><tp:taxon-name-part taxon-name-part-type="genus" reg="Calloceratina">Calloceratina</tp:taxon-name-part></tp:taxon-name></italic>, and <italic><tp:taxon-name><tp:taxon-name-part taxon-name-part-type="genus" reg="Ceratinula">Ceratinula</tp:taxon-name-part></tp:taxon-name></italic> (<xref ref-type="bibr" rid="B23">Michener 2007</xref>). However, <italic><tp:taxon-name><tp:taxon-name-part taxon-name-part-type="genus" reg="Ceratina">C.</tp:taxon-name-part> <tp:taxon-name-part taxon-name-part-type="species" reg="sirikitae">sirikitae</tp:taxon-name-part></tp:taxon-name></italic> can easily be distinguished from <italic><tp:taxon-name><tp:taxon-name-part taxon-name-part-type="genus" reg="Ceratina"/><tp:taxon-name-part taxon-name-part-type="subgenus" reg="Scuticeratina">Scuticeratina</tp:taxon-name-part></tp:taxon-name></italic> and <italic><tp:taxon-name><tp:taxon-name-part taxon-name-part-type="genus" reg="Xanthoceratina">Xanthoceratina</tp:taxon-name-part></tp:taxon-name></italic> by the absence of paraocular maculations, and presence of punctures (though quite sparse) between antennal bases and ocelli. This species is unlikely to be confused with <italic><tp:taxon-name><tp:taxon-name-part taxon-name-part-type="genus" reg="Calloceratina">Calloceratina</tp:taxon-name-part></tp:taxon-name></italic>, which is Neotropical in distribution and typically brightly metallic.</p><p><italic><tp:taxon-name><tp:taxon-name-part taxon-name-part-type="genus" reg="Ceratina">Ceratina</tp:taxon-name-part> <tp:taxon-name-part taxon-name-part-type="species" reg="sirikitae">sirikitae</tp:taxon-name-part></tp:taxon-name></italic> is morphologically very similar to some <italic><tp:taxon-name><tp:taxon-name-part taxon-name-part-type="genus" reg="Ceratinula">Ceratinula</tp:taxon-name-part></tp:taxon-name></italic> despite their significant phylogenetic distance (Fig. <xref ref-type="fig" rid="F2">2</xref>, Suppl. material <xref ref-type="supplementary-material" rid="S2">2</xref>), including the apically narrowed 2<sup>nd</sup> submarginal cell (though this feature is also present in various other small-bodied <italic><tp:taxon-name><tp:taxon-name-part taxon-name-part-type="genus" reg="Ceratina">Ceratina</tp:taxon-name-part></tp:taxon-name></italic>; <xref ref-type="bibr" rid="B23">Michener 2007</xref>), and may run to this subgenus in the key. However, <italic><tp:taxon-name><tp:taxon-name-part taxon-name-part-type="genus" reg="Ceratinula">Ceratinula</tp:taxon-name-part></tp:taxon-name></italic> is a Neotropical subgenus sharing no range overlap with the Indomalayan <italic><tp:taxon-name><tp:taxon-name-part taxon-name-part-type="genus" reg="Ceratina">C.</tp:taxon-name-part> <tp:taxon-name-part taxon-name-part-type="species" reg="sirikitae">sirikitae</tp:taxon-name-part></tp:taxon-name></italic>, and is included in the Eastern Hemisphere key only due to the presence of <italic><tp:taxon-name><tp:taxon-name-part taxon-name-part-type="genus" reg="Ceratina">C.</tp:taxon-name-part> <tp:taxon-name-part taxon-name-part-type="species" reg="arizonensis">arizonensis</tp:taxon-name-part></tp:taxon-name></italic> in Hawaii where it has been introduced (<xref ref-type="bibr" rid="B17">Hirashima 1971</xref>; <xref ref-type="bibr" rid="B23">Michener 2007</xref>).</p></tp:treatment-sec><tp:treatment-sec><!--Section generated to contain objects referenced in tp:taxon-treatment.--><fig id="F2" position="float" orientation="portrait"><object-id xmlns:xlink="http://www.w3.org/1999/xlink" content-type="doi" xlink:type="simple">10.3897/zookeys.1269.148092.figure2</object-id><object-id xmlns:xlink="http://www.w3.org/1999/xlink" content-type="arpha" xlink:type="simple">6FA14806-E861-5ED0-A90F-9D8AF1FC4FF9</object-id><label>Figure 2.</label><caption><p>IQ-tree <abbrev xmlns:xlink="http://www.w3.org/1999/xlink" xlink:title="ultraconserved element" xlink:type="simple">UCE</abbrev> phylogeny with major clades collapsed. The new species <tp:taxon-name><tp:taxon-name-part taxon-name-part-type="genus" reg="Ceratina">Ceratina</tp:taxon-name-part> (<tp:taxon-name-part taxon-name-part-type="subgenus" reg="Scuticeratina">Scuticeratina</tp:taxon-name-part>) <tp:taxon-name-part taxon-name-part-type="species" reg="ferruginea">ferruginea</tp:taxon-name-part></tp:taxon-name> and <tp:taxon-name><tp:taxon-name-part taxon-name-part-type="genus" reg="Ceratina">C.</tp:taxon-name-part> (<tp:taxon-name-part taxon-name-part-type="subgenus" reg="Ceratina">Ceratina</tp:taxon-name-part>) <tp:taxon-name-part taxon-name-part-type="species" reg="sirikitae">sirikitae</tp:taxon-name-part></tp:taxon-name> are in blue and green, respectively. Letters for some collapsed groups refer to equivalent clades in <xref ref-type="bibr" rid="B44">Sless et al. (2024)</xref>. Support values at indicated node represent ultrafast bootstrap and SH-alrt values respectively; all other nodes shown had 100/100 support; see Suppl. material <xref ref-type="supplementary-material" rid="S2">2</xref> for all support values.</p></caption><graphic xmlns:xlink="http://www.w3.org/1999/xlink" xlink:href="zookeys-1269-151_article-148092__-g002.jpg" id="oo_1539704.jpg" position="float" orientation="portrait" xlink:type="simple"><uri content-type="original_file" xlink:type="simple">https://binary.pensoft.net/fig/1539704</uri></graphic></fig><supplementary-material xmlns:xlink="http://www.w3.org/1999/xlink" id="S2" position="float" orientation="portrait" xlink:type="simple"><object-id content-type="doi" xlink:type="simple">10.3897/zookeys.1269.148092.suppl2</object-id><object-id content-type="arpha" xlink:type="simple">4745FB0F-FD30-503F-AF02-A709E4470666</object-id><label>Supplementary material 2</label><caption><p>Full <abbrev xlink:title="ultraconserved element" xlink:type="simple">UCE</abbrev> phylogeny including all specimens and outgroups</p></caption><statement content-type="dataType"><label>Data type</label><p>png</p></statement><statement content-type="notes"><label>Explanation note</label><p>Support values at nodes represent ultrafast bootstrap and SH-alrt values, respectively. The new species <tp:taxon-name><tp:taxon-name-part taxon-name-part-type="genus" reg="Ceratina">Ceratina</tp:taxon-name-part> (<tp:taxon-name-part taxon-name-part-type="subgenus" reg="Scuticeratina">Scuticeratina</tp:taxon-name-part>) <tp:taxon-name-part taxon-name-part-type="species" reg="ferruginea">ferruginea</tp:taxon-name-part></tp:taxon-name> and <tp:taxon-name><tp:taxon-name-part taxon-name-part-type="genus" reg="Ceratina">C.</tp:taxon-name-part> (<tp:taxon-name-part taxon-name-part-type="subgenus" reg="Ceratina">Ceratina</tp:taxon-name-part>) <tp:taxon-name-part taxon-name-part-type="species" reg="sirikitae">sirikitae</tp:taxon-name-part></tp:taxon-name> are in blue and green, respectively.</p></statement><media xlink:href="zookeys-1269-151_article-148092__-s002.png" mimetype="image" mime-subtype="png" position="float" orientation="portrait" id="oo_1539710.png" xlink:type="simple"><uri content-type="original_file" xlink:type="simple">https://binary.pensoft.net/file/1539710</uri></media><permissions><license xlink:type="simple"><license-p>This dataset is made available under the Open Database License (<ext-link ext-link-type="uri" xlink:href="http://opendatacommons.org/licenses/odbl/1.0/" xlink:type="simple">http://opendatacommons.org/licenses/odbl/1.0/</ext-link>). The Open Database License (ODbL) is a license agreement intended to allow users to freely share, modify, and use this Dataset while maintaining this same freedom for others, provided that the original source and author(s) are credited.</license-p></license></permissions><attrib specific-use="authors"> Trevor J. L. Sless, Erika M. Tucker, Sandra M. Rehan</attrib></supplementary-material></tp:treatment-sec><ref-list><ref id="B44"><mixed-citation xmlns:xlink="http://www.w3.org/1999/xlink" xlink:type="simple">Sless TJL, Branstetter MG, Mikát M, Odanaka KA, Tobin KB, Rehan SM (2024) Phylogenomics and biogeography of the small carpenter bees (<tp:taxon-name><tp:taxon-name-part taxon-name-part-type="genus">Apidae</tp:taxon-name-part></tp:taxon-name>: <tp:taxon-name><tp:taxon-name-part taxon-name-part-type="subfamily">Xylocopinae</tp:taxon-name-part></tp:taxon-name>: <tp:taxon-name><tp:taxon-name-part taxon-name-part-type="genus">Ceratina</tp:taxon-name-part></tp:taxon-name>). Molecular Phylogenetics and Evolution 198: 108133. <ext-link xlink:href="10.1016/j.ympev.2024.108133" ext-link-type="doi" xlink:type="simple">https://doi.org/10.1016/j.ympev.2024.108133</ext-link></mixed-citation></ref><ref id="B23"><mixed-citation xmlns:xlink="http://www.w3.org/1999/xlink" xlink:type="simple">Michener CD (2007) Tribe <tp:taxon-name><tp:taxon-name-part taxon-name-part-type="tribe">Ceratinini</tp:taxon-name-part></tp:taxon-name>. In: Michener CD (Ed.) The Bees of the World. Johns Hopkins University Press, Baltimore, Maryland, 611–618.</mixed-citation></ref><ref id="B17"><mixed-citation xmlns:xlink="http://www.w3.org/1999/xlink" xlink:type="simple">Hirashima Y (1971) Subgeneric classification of the genus <italic><tp:taxon-name><tp:taxon-name-part taxon-name-part-type="genus">Ceratina</tp:taxon-name-part></tp:taxon-name></italic> Latreille of Asia and West Pacific, with comments on the remaining subgenera of the world (<tp:taxon-name><tp:taxon-name-part taxon-name-part-type="order">Hymenoptera</tp:taxon-name-part></tp:taxon-name>, <tp:taxon-name><tp:taxon-name-part taxon-name-part-type="superfamily">Apoidea</tp:taxon-name-part></tp:taxon-name>). Journal of the Faculty of Agriculture, Kyushu University 16(4): 349–375. <ext-link xlink:href="10.5109/22809" ext-link-type="doi" xlink:type="simple">https://doi.org/10.5109/22809</ext-link></mixed-citation></ref></ref-list></tp:taxon-treatment>
