# Supplementary material for: Scuticeratina: A new subgenus of small carpenter bees (Hymenoptera, Apidae, Xylocopinae) from Indomalaya
Source: Zookeys. 2026 Feb 13;1269:151–80. doi: 10.3897/zookeys.1269.148092 (PMC12924047; doi:10.3897/zookeys.1269.148092)
Supplement: Supplementary material 3 — Additional information [file zookeys-1269-151_article-148092__-s003.xlsx]

## Sheet: Table S1
Table S1: Genetic divergence (% bp difference, Kimura 2-parameter, below diagonal) and absolute number of nucleotide differences (above diagonal) for the COI gene region (1284 bp) within and between Scuticeratina and related species of Lioceratina and Xanthoceratina, as well as Ceratina sirikitae and related species of Ceratina sensu stricto and Neoceratina.
		1	2	3	4	5	6	7	8	9	10	11	12	13	14	15	16	17	18	19	20
1	Scuticeratina ferruginea		65	44	64	93	74	58	59	59	74	69	82	18	60	74	76	61	64	61	72
2	Scuticeratina phukhaensis	11.34		75	98	114	94	59	60	61	97	101	108	38	100	105	102	72	88	68	79
3	Scuticeratina splendida	7.47	11.75		150	160	133	58	59	60	147	153	156	95	157	158	123	67	70	55	66
4	Lioceratina canarensis	11.07	15.72	12.74		157	131	67	68	69	137	142	158	98	126	139	117	68	68	61	67
5	Lioceratina flavopicta	16.68	18.64	13.68	13.4		144	84	85	85	157	170	162	95	156	152	126	79	90	62	58
6	Xanthoceratina humilior	12.95	15.02	11.19	11	12.19		45	46	47	123	126	150	97	134	139	120	59	73	57	67
7	Ceratina sirikitae rs21	13.19	13.47	13.19	15.45	19.94	10.02		1	2	39	37	60	6	51	53	54	55	56	50	64
8	Ceratina sirikitae rs22	12.74	13	12.74	14.88	19.11	9.73	0.21		3	40	38	61	7	52	54	55	56	57	50	64
9	Ceratina sirikitae rs23	13.47	14.02	13.72	16	20.26	10.52	0.42	0.63		40	38	61	6	52	54	55	56	57	51	65
10	Ceratina belliata	12.95	15.54	12.47	11.55	13.39	10.28	8.6	8.39	8.85		92	117	83	120	127	111	48	60	49	61
11	Ceratina sauteri	12	16.27	13.02	12.01	14.62	10.55	8.14	7.95	8.39	7.56		141	88	127	129	114	54	65	47	56
12	Neoceratina bispinosa	14.5	17.53	13.31	13.49	13.87	12.74	13.68	13.21	13.96	9.75	11.92		88	142	131	125	60	72	46	50
13	Neoceratina dentipes	3.36	6.43	8.32	8.6	8.32	8.51	1.49	1.65	1.5	7.22	7.68	7.76		86	19	74	6	20	3	3
14	Neoceratina propinqua	10.33	16.08	13.39	10.55	13.3	11.28	11.46	11.1	11.73	10.02	10.65	12.02	7.5		118	106	29	29	52	61
15	Neoceratina Samoa sp267	12.95	16.99	13.49	11.74	12.93	11.73	11.94	11.56	12.22	10.64	10.83	11.01	1.59	9.85		115	53	60	42	48
16	Neoceratina Samoa sp268	13.34	16.44	10.28	9.75	10.56	10.02	12.19	11.8	12.47	9.23	9.5	10.47	6.41	8.79	9.61		60	60	19	26
17	Neoceratina dentipes kankauensis nr.	13.93	16.74	15.45	15.7	18.58	13.42	12.44	12.68	12.71	10.73	12.19	13.67	1.49	6.31	11.95	13.67		30	60	69
18	Neoceratina dentipes kankauensis	11.43	14.34	10.9	10.57	14.33	11.41	12.68	12.26	12.96	9.24	10.07	11.24	3.32	4.33	9.3	9.34	6.54		50	60
19	Neoceratina spinipes	14.89	16.81	13.28	14.88	15.19	13.82	11.97	11.97	12.23	11.74	11.2	10.94	0.79	12.49	9.93	4.34	14.61	11.97		32
20	Neoceratina dentipes nr. s18Ph05	17.92	19.96	16.24	16.52	14.1	16.52	15.7	15.7	15.97	14.88	13.54	11.97	0.79	14.89	11.48	6.03	17.13	14.61	7.53

## Sheet: Table S2
Table S2: Genetic divergence (% bp difference, Kimura 2-parameter, below diagonal) and absolute number of nucleotide differences (above diagonal) for the CytB gene (429 bp) within and between Scuticeratina and related species of Lioceratina and Xanthoceratina, as well as Ceratina sirikitae and related species of Ceratina sensu stricto and Neoceratina.
		1	2	3	4	5	6	7	8	9	10	11	12	13	14	15	16	17	18	19	20	21
1	Scuticeratina ferruginea		38	6	26	54	57	30	53	58	59	58	49	54	64	58	58	70	57	58	59	65
2	Scuticeratina phukhaensis	10.43		8	34	65	53	32	57	57	58	57	53	56	59	62	62	66	65	61	67	67
3	Scuticeratina muscatella	7.19	9.71		9	12	13	12	15	8	10	10	15	18	16	19	18	10	12	19	8	13
4	Scuticeratina splendida	6.89	9.16	7.64		55	53	30	50	55	56	57	53	58	57	61	58	64	58	60	58	64
5	Lioceratina canarensis	15.05	18.53	10.46	13.96		55	28	52	53	54	55	49	61	61	60	55	50	59	60	40	48
6	Lioceratina flavopicta	16.04	14.79	11.43	13.41	14.01		35	59	51	52	53	63	61	58	67	64	61	62	69	65	67
7	Lioceratina ridleyi	15.53	16.68	10.42	13.08	12.13	15.57		37	24	24	23	30	32	36	38	34	33	35	34	30	36
8	Xanthoceratina humilior	14.74	16	13.25	12.57	13.12	15.17	16.49		55	56	57	59	65	63	61	59	61	67	60	59	63
9	Ceratina sirikitae rs21	16.39	16.07	9.69	15.36	14.74	14.17	12.15	15.36		3	4	37	39	49	47	47	53	49	50	49	53
10	Ceratina sirikitae rs22	16.76	16.53	12.36	15.67	15.06	14.5	12.15	15.67	0.77		3	38	38	48	46	47	54	50	49	50	52
11	Ceratina sirikitae rs23	16.44	16.12	12.36	15.98	15.36	14.8	11.6	15.98	1.03	0.77		39	39	49	47	49	55	51	52	51	55
12	Ceratina belliata	13.52	14.75	13.2	13.4	12.3	16.24	13.1	15.08	9.98	10.27	10.56		42	41	51	51	54	46	52	43	48
13	Ceratina sauteri	15.06	15.68	16.16	14.8	15.64	15.69	14.04	16.8	10.56	10.27	10.56	10.41		55	56	60	55	55	62	52	56
14	Neoceratina australensis	18.31	16.73	14.18	14.51	15.65	14.83	16	16.26	13.6	13.3	13.6	10.15	13.95		49	49	62	54	51	63	60
15	Neoceratina bispinosa	16.4	17.71	17.16	15.65	15.37	17.43	17	15.65	13.01	12.71	13.01	12.85	14.23	12.46		42	54	59	47	57	56
16	Neoceratina dentipes	16.39	17.66	16.14	14.8	13.95	16.51	15.02	15.08	12.99	12.99	13.6	12.85	15.36	12.44	10.59		54	54	17	54	57
17	Neoceratina propinqua	20.36	19.13	8.57	16.5	12.6	15.69	14.53	15.65	14.85	15.3	15.52	13.68	13.95	17.24	13.86	13.83		59	57	30	34
18	Neoceratina Samoa sp268	16.08	18.64	10.37	14.8	15.08	15.95	15.5	17.38	13.6	13.92	14.22	11.49	13.96	13.82	15.24	13.81	15.23		56	55	58
19	Neoceratina satoi	16.39	17.34	17.48	15.45	15.44	18.06	15.15	15.44	13.91	13.61	14.53	13.19	16.01	13	11.97	4.11	14.68	14.38		57	56
20	Neoceratina dentipes kankauensis nr.	16.71	19.3	9.69	16.31	10.85	18.55	15.52	16.64	13.6	13.92	14.22	11.74	14.44	17.99	16.1	15.13	8.05	15.45	16.07		24
21	Neoceratina dentipes kankauensis	18.7	19.48	16.56	18.2	13.23	19.21	19.07	17.88	14.86	14.68	15.54	13.22	15.67	17.02	15.8	16.09	9.27	16.39	15.77	6.39
